# Supplementary material for: Capoeta coadi, a new species of cyprinid fish from the Karun River drainage, Iran based on morphological and molecular evidences (Teleostei, Cyprinidae)
Source: Zookeys. 2016 Mar 16;(572):155–80. doi: 10.3897/zookeys.572.7377 (PMC4843988; doi:10.3897/zookeys.572.7377)
Supplement: XML Treatment for Capoeta coadi [file zookeys.572.7377-treatment1.xml]

<!DOCTYPE tp:taxon-treatment
  PUBLIC "-//TaxonX//DTD Taxonomic Treatment Publishing DTD v0 20100105//EN" "tax-treatment-NSO.dtd">
<tp:taxon-treatment xmlns:tp="http://www.plazi.org/taxpub"><tp:treatment-meta><kwd-group><label>Taxon classification</label><kwd><named-content content-type="kingdom">Animalia</named-content></kwd><kwd><named-content content-type="order">Cypriniformes</named-content></kwd><kwd><named-content content-type="family">Cyprinidae</named-content></kwd></kwd-group><mixed-citation publication-type="journal"><person-group><name><surname>Alwan</surname><given-names>Nisreen H.</given-names></name><name><surname>Zareian</surname><given-names>Halimeh</given-names></name><name><surname>Esmaeili</surname><given-names>Hamid Reza</given-names></name></person-group><article-title><italic><tp:taxon-name><tp:taxon-name-part taxon-name-part-type="genus">Capoeta</tp:taxon-name-part> <tp:taxon-name-part taxon-name-part-type="species">coadi</tp:taxon-name-part></tp:taxon-name></italic>, a new species of cyprinid fish from the Karun River drainage, Iran based on morphological and molecular evidences (<tp:taxon-name><tp:taxon-name-part taxon-name-part-type="subclass">Teleostei</tp:taxon-name-part></tp:taxon-name>, <tp:taxon-name><tp:taxon-name-part taxon-name-part-type="family">Cyprinidae</tp:taxon-name-part></tp:taxon-name>)</article-title><source>Zookeys</source><day>16</day><month>3</month><year>2016</year><volume>2016</volume><issue>572</issue><fpage>155</fpage><lpage>180</lpage><pub-id pub-id-type="doi">10.3897/zookeys.572.7377</pub-id></mixed-citation></tp:treatment-meta><tp:nomenclature><tp:taxon-name>
              <tp:taxon-name-part taxon-name-part-type="genus">Capoeta</tp:taxon-name-part>
              <tp:taxon-name-part taxon-name-part-type="species">coadi</tp:taxon-name-part>
              <object-id xmlns:xlink="http://www.w3.org/1999/xlink" content-type="zoobank" xlink:type="simple">http://zoobank.org/4B5B0984-0C65-4B6D-97CC-31245E179D13</object-id>
            </tp:taxon-name><tp:taxon-status xmlns:xlink="http://www.w3.org/1999/xlink" xlink:type="simple">sp. n.</tp:taxon-status><xref ref-type="fig" rid="F1">Figs 1</xref><xref ref-type="fig" rid="F2">, 2</xref><xref ref-type="fig" rid="F3">, 3</xref></tp:nomenclature><tp:treatment-sec sec-type="Holotype"><title>Holotype.</title><p>
              <abbrev xmlns:xlink="http://www.w3.org/1999/xlink" content-type="institution" xlink:title="Zoological Museum of Shiraz University, Collection of Biology Department, Shiraz, Iran" xlink:type="simple">ZM-CBSU</abbrev> Z190, 157 mm <abbrev xmlns:xlink="http://www.w3.org/1999/xlink" xlink:title="Standard length" xlink:type="simple">SL</abbrev>; Iran, Kohgiluyeh and Boyer Ahmad prov., Beshar (Bashar) River at Tale Gah village, Karun River drainage, <named-content xmlns:xlink="http://www.w3.org/1999/xlink" content-type="dwc:verbatimCoordinates" xlink:type="simple">30°47'27"N, 51°25'13"E</named-content>.</p></tp:treatment-sec><tp:treatment-sec sec-type="Paratypes"><title>Paratypes.</title><p>
              <abbrev xmlns:xlink="http://www.w3.org/1999/xlink" content-type="institution" xlink:title="Zoological Museum of Shiraz University, Collection of Biology Department, Shiraz, Iran" xlink:type="simple">ZM-CBSU</abbrev> Z191, 6, 91–157 mm <abbrev xmlns:xlink="http://www.w3.org/1999/xlink" xlink:title="Standard length" xlink:type="simple">SL</abbrev>; same data as holotype. <abbrev xmlns:xlink="http://www.w3.org/1999/xlink" content-type="institution" xlink:title="Zoological Museum of Shiraz University, Collection of Biology Department, Shiraz, Iran" xlink:type="simple">ZM-CBSU</abbrev> J520, 1, 107 mm <abbrev xmlns:xlink="http://www.w3.org/1999/xlink" xlink:title="Standard length" xlink:type="simple">SL</abbrev>; <abbrev xmlns:xlink="http://www.w3.org/1999/xlink" content-type="institution" xlink:title="Zoological Museum of Shiraz University, Collection of Biology Department, Shiraz, Iran" xlink:type="simple">ZM-CBSU</abbrev> Z275, 12, 105–152 mm <abbrev xmlns:xlink="http://www.w3.org/1999/xlink" xlink:title="Standard length" xlink:type="simple">SL</abbrev>; Iran, Koh<!--PageBreak-->giluyeh and Boyer Ahmad prov., Beshar (Bashar) River at Tale Gah village, Karun River drainage, <named-content xmlns:xlink="http://www.w3.org/1999/xlink" content-type="dwc:verbatimCoordinates" xlink:type="simple">30°47'27"N, 51°25'13"E</named-content>. 15 December 2014, G. Sayyadzadeh, R. Khaefi, A. Khajehpanah. <abbrev xmlns:xlink="http://www.w3.org/1999/xlink" content-type="institution" xlink:title="Zoological Museum of Shiraz University, Collection of Biology Department, Shiraz, Iran" xlink:type="simple">ZM-CBSU</abbrev> J526, 1, 98 mm <abbrev xmlns:xlink="http://www.w3.org/1999/xlink" xlink:title="Standard length" xlink:type="simple">SL</abbrev>; <abbrev xmlns:xlink="http://www.w3.org/1999/xlink" content-type="institution" xlink:title="Zoological Museum of Shiraz University, Collection of Biology Department, Shiraz, Iran" xlink:type="simple">ZM-CBSU</abbrev> J533, 1, 114 mm <abbrev xmlns:xlink="http://www.w3.org/1999/xlink" xlink:title="Standard length" xlink:type="simple">SL</abbrev>; <abbrev xmlns:xlink="http://www.w3.org/1999/xlink" content-type="institution" xlink:title="Zoological Museum of Shiraz University, Collection of Biology Department, Shiraz, Iran" xlink:type="simple">ZM-CBSU</abbrev> J535, 1, 97 mm <abbrev xmlns:xlink="http://www.w3.org/1999/xlink" xlink:title="Standard length" xlink:type="simple">SL</abbrev>; <abbrev xmlns:xlink="http://www.w3.org/1999/xlink" content-type="institution" xlink:title="Zoological Museum of Shiraz University, Collection of Biology Department, Shiraz, Iran" xlink:type="simple">ZM-CBSU</abbrev> J540, 1, 67 mm <abbrev xmlns:xlink="http://www.w3.org/1999/xlink" xlink:title="Standard length" xlink:type="simple">SL</abbrev>; All from Iran, Kohgiluyeh and Boyer Ahmad prov., Beshar River at Tange sorkh, Karun River drainage, <named-content xmlns:xlink="http://www.w3.org/1999/xlink" content-type="dwc:verbatimCoordinates" xlink:type="simple">30°26'14"N, 51°45'48"E</named-content>. 24 July 2011, R. Zamaneian Nejad, S. Mirgheiasi, S. Ghasemian. <abbrev xmlns:xlink="http://www.w3.org/1999/xlink" content-type="institution" xlink:title="Zoological Museum of Shiraz University, Collection of Biology Department, Shiraz, Iran" xlink:type="simple">ZM-CBSU</abbrev> J444, 2, 73–90 mm <abbrev xmlns:xlink="http://www.w3.org/1999/xlink" xlink:title="Standard length" xlink:type="simple">SL</abbrev>; <abbrev xmlns:xlink="http://www.w3.org/1999/xlink" content-type="institution" xlink:title="Zoological Museum of Shiraz University, Collection of Biology Department, Shiraz, Iran" xlink:type="simple">ZM-CBSU</abbrev> J447, 2, 76–111 mm <abbrev xmlns:xlink="http://www.w3.org/1999/xlink" xlink:title="Standard length" xlink:type="simple">SL</abbrev>; <abbrev xmlns:xlink="http://www.w3.org/1999/xlink" content-type="institution" xlink:title="Zoological Museum of Shiraz University, Collection of Biology Department, Shiraz, Iran" xlink:type="simple">ZM-CBSU</abbrev> J450, 1, 86 mm <abbrev xmlns:xlink="http://www.w3.org/1999/xlink" xlink:title="Standard length" xlink:type="simple">SL</abbrev>; <abbrev xmlns:xlink="http://www.w3.org/1999/xlink" content-type="institution" xlink:title="Zoological Museum of Shiraz University, Collection of Biology Department, Shiraz, Iran" xlink:type="simple">ZM-CBSU</abbrev> J452, 1, 107 mm <abbrev xmlns:xlink="http://www.w3.org/1999/xlink" xlink:title="Standard length" xlink:type="simple">SL</abbrev>; <abbrev xmlns:xlink="http://www.w3.org/1999/xlink" content-type="institution" xlink:title="Zoological Museum of Shiraz University, Collection of Biology Department, Shiraz, Iran" xlink:type="simple">ZM-CBSU</abbrev> J459, 2, 104–120 mm <abbrev xmlns:xlink="http://www.w3.org/1999/xlink" xlink:title="Standard length" xlink:type="simple">SL</abbrev>; <abbrev xmlns:xlink="http://www.w3.org/1999/xlink" content-type="institution" xlink:title="Zoological Museum of Shiraz University, Collection of Biology Department, Shiraz, Iran" xlink:type="simple">ZM-CBSU</abbrev> J464, 1, 110 mm <abbrev xmlns:xlink="http://www.w3.org/1999/xlink" xlink:title="Standard length" xlink:type="simple">SL</abbrev>; all from Iran, Kohgiluyeh and Boyer Ahmad prov., Beshar River at Mokhtar village, Karun River drainage, <named-content xmlns:xlink="http://www.w3.org/1999/xlink" content-type="dwc:verbatimCoordinates" xlink:type="simple">30°40'31"N, 51°31'26"E</named-content>. 25 May 2011, R. Zamaneian Nejad.</p></tp:treatment-sec><tp:treatment-sec sec-type="material"><title>Additional material.</title><p>
              <abbrev xmlns:xlink="http://www.w3.org/1999/xlink" content-type="institution" xlink:title="Zoological Museum of Shiraz University, Collection of Biology Department, Shiraz, Iran" xlink:type="simple">ZM-CBSU</abbrev> 7880–7881, 2, 96.69–158.12 mm <abbrev xmlns:xlink="http://www.w3.org/1999/xlink" xlink:title="Standard length" xlink:type="simple">SL</abbrev>; Iran, Fars prov., Sepidan city, Gorgu River, a tributary of Beshar River, north of Sepidan city, Karun River drainage, <named-content xmlns:xlink="http://www.w3.org/1999/xlink" content-type="dwc:verbatimCoordinates" xlink:type="simple">30°21.283'N, 51°45.754'E</named-content>. 2006. H.R. Esmaeili, A. Teimori, M. Ebrahimi and A. Gholamhoseini. <abbrev xmlns:xlink="http://www.w3.org/1999/xlink" xlink:title="Senckenberg Research Institute and Natural History Museum" xlink:type="simple">SMF</abbrev> 33337, 1, 48.86 mm <abbrev xmlns:xlink="http://www.w3.org/1999/xlink" xlink:title="Standard length" xlink:type="simple">SL</abbrev>; Iran, Lorestan prov., Hadi River between Zagheh and Polehoru, <named-content xmlns:xlink="http://www.w3.org/1999/xlink" content-type="dwc:verbatimCoordinates" xlink:type="simple">33°31.138'N, 48°46.340'E</named-content>. 04 March 2008. N. Alwan, K. Borkenhagen, M. Ghanbari Fardi and A. Kazemi. <abbrev xmlns:xlink="http://www.w3.org/1999/xlink" xlink:title="Jörg Freyhof" xlink:type="simple">FSJF</abbrev> 2213, 11, 107.92–143.94 mm <abbrev xmlns:xlink="http://www.w3.org/1999/xlink" xlink:title="Standard length" xlink:type="simple">SL</abbrev>; Iran, Chaharmahal and Bakhtiari Prov., Sandgan River (Sandgan stream) at Sandgan, <named-content xmlns:xlink="http://www.w3.org/1999/xlink" content-type="dwc:verbatimCoordinates" xlink:type="simple">31°15.692'N, 51°17.150'E</named-content>. 19 April 2007, A. Abdoli and J. Freyhof. <abbrev xmlns:xlink="http://www.w3.org/1999/xlink" xlink:title="Jörg Freyhof" xlink:type="simple">FSJF</abbrev> 2233, 2, 156.22–162.23 mm <abbrev xmlns:xlink="http://www.w3.org/1999/xlink" xlink:title="Standard length" xlink:type="simple">SL</abbrev>; Iran, Kohgiluyeh and Boyer Ahmad prov., Beshar River, 20 km northeast of Yasuj, <named-content xmlns:xlink="http://www.w3.org/1999/xlink" content-type="dwc:verbatimCoordinates" xlink:type="simple">30°44.152'N, 51°29.522'E</named-content>. 19 April 2007. A. Abdoli and J. Freyhof. <abbrev xmlns:xlink="http://www.w3.org/1999/xlink" xlink:title="Senckenberg Research Institute and Natural History Museum" xlink:type="simple">SMF</abbrev> 30865, 1, 26.94 mm <abbrev xmlns:xlink="http://www.w3.org/1999/xlink" xlink:title="Standard length" xlink:type="simple">SL</abbrev>; Iran, Kohgiluyeh and Boyer Ahmad prov., Beshar River at Tang-e Sorkh, <named-content xmlns:xlink="http://www.w3.org/1999/xlink" content-type="dwc:verbatimCoordinates" xlink:type="simple">30°27.680'N, 51°44.907'E</named-content>. 28 November 2007, K. Borkenhagen, H. R. Esmaeili and F. Wicker (in 96% alcohol). <abbrev xmlns:xlink="http://www.w3.org/1999/xlink" xlink:title="Senckenberg Research Institute and Natural History Museum" xlink:type="simple">SMF</abbrev> 30871, 1, 28.34 mm <abbrev xmlns:xlink="http://www.w3.org/1999/xlink" xlink:title="Standard length" xlink:type="simple">SL</abbrev>; Iran, Kohgiluyeh and Boyer Ahmad prov., Beshar River at Tang-e Sorkh, <named-content xmlns:xlink="http://www.w3.org/1999/xlink" content-type="dwc:verbatimCoordinates" xlink:type="simple">30°27.680'N, 51°44.907'E</named-content>. 28 November 2007. K. Borkenhagen, H. R. Esmaeili and F. Wicker (in 96% alcohol). <abbrev xmlns:xlink="http://www.w3.org/1999/xlink" xlink:title="Senckenberg Research Institute and Natural History Museum" xlink:type="simple">SMF</abbrev> 33316, 7, 35.22–166.87 mm <abbrev xmlns:xlink="http://www.w3.org/1999/xlink" xlink:title="Standard length" xlink:type="simple">SL</abbrev>; Iran, Kohgiluyeh and Boyer Ahmad prov., Beshar River at Tang-e Sorkh, <named-content xmlns:xlink="http://www.w3.org/1999/xlink" content-type="dwc:verbatimCoordinates" xlink:type="simple">30°27.680'N, 51°44.907'E</named-content>. 28 November 2007, K. Borkenhagen, H. R. Esmaeili and F. Wicker. <abbrev xmlns:xlink="http://www.w3.org/1999/xlink" xlink:title="Senckenberg Research Institute and Natural History Museum" xlink:type="simple">SMF</abbrev> 30872, 1, 29.70 mm <abbrev xmlns:xlink="http://www.w3.org/1999/xlink" xlink:title="Standard length" xlink:type="simple">SL</abbrev>; Iran, Fars prov., Sepidan, Tang-e Tizab, <named-content xmlns:xlink="http://www.w3.org/1999/xlink" content-type="dwc:verbatimCoordinates" xlink:type="simple">30°23.470'N, 51°46.710'E</named-content>, 28 November 2007, K. Borkenhagen, H. R. Esmaeili and F. Wicker (in 96% alcohol).</p><!--PageBreak--></tp:treatment-sec><tp:treatment-sec sec-type="Capoeta coadi specimens used for molecular genetic analysis"><title>
              <italic><tp:taxon-name><tp:taxon-name-part taxon-name-part-type="genus">Capoeta</tp:taxon-name-part> <tp:taxon-name-part taxon-name-part-type="species">coadi</tp:taxon-name-part></tp:taxon-name></italic> specimens used for molecular genetic analysis.</title><p>
              <abbrev xmlns:xlink="http://www.w3.org/1999/xlink" content-type="institution" xlink:title="Zoological Museum of Shiraz University, Collection of Biology Department, Shiraz, Iran" xlink:type="simple">ZM-CBSU</abbrev> M1275,1, Iran, Kohgiluyeh and Boyer Ahmad prov., Beshar River at Dehno village, Karun River drainage, <named-content xmlns:xlink="http://www.w3.org/1999/xlink" content-type="dwc:verbatimCoordinates" xlink:type="simple">30°38'55"N, 51°37'05"E</named-content>. 16 January 2014, H.R. Esmaeili, G. Sayyadzadeh, H.R. Mehraban, M. Razbani. GenBank accession number: (<abbrev xmlns:xlink="http://www.w3.org/1999/xlink" xlink:title="cytochrome c oxidase subunit I" xlink:type="simple">COI</abbrev>: <ext-link xmlns:xlink="http://www.w3.org/1999/xlink" ext-link-type="gen" xlink:href="KU564296" xlink:type="simple">KU564296</ext-link>); <abbrev xmlns:xlink="http://www.w3.org/1999/xlink" content-type="institution" xlink:title="Zoological Museum of Shiraz University, Collection of Biology Department, Shiraz, Iran" xlink:type="simple">ZM-CBSU</abbrev> M1447, 2, GenBank accession number: (<abbrev xmlns:xlink="http://www.w3.org/1999/xlink" xlink:title="cytochrome c oxidase subunit I" xlink:type="simple">COI</abbrev>: <ext-link xmlns:xlink="http://www.w3.org/1999/xlink" ext-link-type="gen" xlink:href="KU564297" xlink:type="simple">KU564297</ext-link>, <ext-link xmlns:xlink="http://www.w3.org/1999/xlink" ext-link-type="gen" xlink:href="KU564298" xlink:type="simple">KU564298</ext-link>; cytb: <ext-link xmlns:xlink="http://www.w3.org/1999/xlink" ext-link-type="gen" xlink:href="KU564303" xlink:type="simple">KU564303</ext-link>, <ext-link xmlns:xlink="http://www.w3.org/1999/xlink" ext-link-type="gen" xlink:href="KU564304" xlink:type="simple">KU564304</ext-link>) <abbrev xmlns:xlink="http://www.w3.org/1999/xlink" content-type="institution" xlink:title="Zoological Museum of Shiraz University, Collection of Biology Department, Shiraz, Iran" xlink:type="simple">ZM-CBSU</abbrev> M1458, 2); Iran, Kohgiluyeh and Boyer Ahmad prov., Beshar River at Tale Gah village, Karun River drainage, <named-content xmlns:xlink="http://www.w3.org/1999/xlink" content-type="dwc:verbatimCoordinates" xlink:type="simple">30°47'27"N, 51°25'13"E</named-content>. 14 December 2013. G. Sayyadzadeh, A. Khajehpanah, R. Khaefi. GenBank accession number: (<abbrev xmlns:xlink="http://www.w3.org/1999/xlink" xlink:title="cytochrome c oxidase subunit I" xlink:type="simple">COI</abbrev>: <ext-link xmlns:xlink="http://www.w3.org/1999/xlink" ext-link-type="gen" xlink:href="KU564294" xlink:type="simple">KU564294</ext-link>, <ext-link xmlns:xlink="http://www.w3.org/1999/xlink" ext-link-type="gen" xlink:href="KU564295" xlink:type="simple">KU564295</ext-link>; <italic>cytb</italic>: <ext-link xmlns:xlink="http://www.w3.org/1999/xlink" ext-link-type="gen" xlink:href="KU564305" xlink:type="simple">KU564305</ext-link>, <ext-link xmlns:xlink="http://www.w3.org/1999/xlink" ext-link-type="gen" xlink:href="KU564306" xlink:type="simple">KU564306</ext-link>).</p></tp:treatment-sec><tp:treatment-sec sec-type="Diagnosis"><title>Diagnosis.</title><p>
              <italic><tp:taxon-name><tp:taxon-name-part taxon-name-part-type="genus">Capoeta</tp:taxon-name-part> <tp:taxon-name-part taxon-name-part-type="species">coadi</tp:taxon-name-part></tp:taxon-name></italic> sp. n. is distinguished from all other species of <italic><tp:taxon-name><tp:taxon-name-part taxon-name-part-type="genus">Capoeta</tp:taxon-name-part></tp:taxon-name></italic> by the following combination of characters: last unbranched dorsal-fin ray weakly to moderately ossified and serrated in 1/3–2/3 of its length; scales small, 70–84 total lateral line scales (84 in holotype), 12–17 scales between dorsal-fin origin and lateral line (16 in holotype), 9–11 scales between anal-fin origin and lateral line (11 in holotype), 26–32 encircling least circumference of caudal peduncle (31 in holotype); total gill rakers 14–18 (17 in holotype), 10–13 gill rakers on lower limb of first gill arch (12 in holotype); 45–47 total vertebrae; one posterior pair of barbels; length of the longest dorsal-fin ray 14.92–21.58% <abbrev xmlns:xlink="http://www.w3.org/1999/xlink" xlink:title="Standard length" xlink:type="simple">SL</abbrev> (18.90 in holotype); head length 22.87–26.33% <abbrev xmlns:xlink="http://www.w3.org/1999/xlink" xlink:title="Standard length" xlink:type="simple">SL</abbrev> (23.76 in holotype); mouth width 7.48–9.77% <abbrev xmlns:xlink="http://www.w3.org/1999/xlink" xlink:title="Standard length" xlink:type="simple">SL</abbrev> (8.65 in holotype); bright golden-greenish or silvery body coloration in life.</p><!--PageBreak--></tp:treatment-sec><tp:treatment-sec sec-type="Description"><title>Description.</title><p>General body shape and appearance are shown in Figs <xref ref-type="fig" rid="F1">1</xref>–<xref ref-type="fig" rid="F3">3</xref>, morphometric data in Table <xref ref-type="table" rid="T1">1</xref> and meristic data are summarized in Tables <xref ref-type="table" rid="T2">2</xref>–<xref ref-type="table" rid="T8">9</xref>. Body elongate and cylindrical; predorsal body profile smoothly convex with no marked discontinuity between head and body except when a nuchal hump is present in few specimens; greatest body depth at level of dorsal-fin origin; snout rounded (in 20 specimens) or pointed (in 14 specimens) and not size dependent; mouth inferior; lips slightly fleshy, especially at the mouth corners; lower lip covered with a sharp-edged horny sheath, its anterior margin straight in adult specimens and rounded to almost crescent-shaped in juveniles, with a considerable degree of individual variation.</p><fig id="F1" position="float" orientation="portrait"><label>Figure 1.</label><caption><p>
          <italic><tp:taxon-name><tp:taxon-name-part taxon-name-part-type="genus">Capoeta</tp:taxon-name-part> <tp:taxon-name-part taxon-name-part-type="species">coadi</tp:taxon-name-part></tp:taxon-name></italic> sp. n., <abbrev xmlns:xlink="http://www.w3.org/1999/xlink" content-type="institution" xlink:title="Zoological Museum of Shiraz University, Collection of Biology Department, Shiraz, Iran" xlink:type="simple">ZM-CBSU</abbrev> Z190, holotype, 157 mm <abbrev xmlns:xlink="http://www.w3.org/1999/xlink" xlink:title="Standard length" xlink:type="simple">SL</abbrev>; Iran: Kohgiluyeh and Boyer Ahmad, Beshar River, Karun River drainage.</p></caption><graphic xmlns:xlink="http://www.w3.org/1999/xlink" xlink:href="zookeys-572-155-g001.jpg" position="float" orientation="portrait" xlink:type="simple" id="oo_81756.jpg"/></fig><fig id="F2" position="float" orientation="portrait"><label>Figure 2.</label><caption><p>
          <italic><tp:taxon-name><tp:taxon-name-part taxon-name-part-type="genus">Capoeta</tp:taxon-name-part> <tp:taxon-name-part taxon-name-part-type="species">coadi</tp:taxon-name-part></tp:taxon-name></italic> sp. n., paratypes: <bold>a</bold> <abbrev xmlns:xlink="http://www.w3.org/1999/xlink" content-type="institution" xlink:title="Zoological Museum of Shiraz University, Collection of Biology Department, Shiraz, Iran" xlink:type="simple">ZM-CBSU</abbrev> Z191; 157 mm <abbrev xmlns:xlink="http://www.w3.org/1999/xlink" xlink:title="Standard length" xlink:type="simple">SL</abbrev> <bold>b</bold> <abbrev xmlns:xlink="http://www.w3.org/1999/xlink" content-type="institution" xlink:title="Zoological Museum of Shiraz University, Collection of Biology Department, Shiraz, Iran" xlink:type="simple">ZM-CBSU</abbrev> Z192, 148 mm <abbrev xmlns:xlink="http://www.w3.org/1999/xlink" xlink:title="Standard length" xlink:type="simple">SL</abbrev>; Iran: Kohgiluyeh and Boyer Ahmad, Beshar River, Karun River drainage.</p></caption><graphic xmlns:xlink="http://www.w3.org/1999/xlink" xlink:href="zookeys-572-155-g002.jpg" position="float" orientation="portrait" xlink:type="simple" id="oo_81757.jpg"/></fig><fig id="F3" position="float" orientation="portrait"><label>Figure 3.</label><caption><p>Live specimen of <italic><tp:taxon-name><tp:taxon-name-part taxon-name-part-type="genus">Capoeta</tp:taxon-name-part> <tp:taxon-name-part taxon-name-part-type="species">coadi</tp:taxon-name-part></tp:taxon-name></italic> sp. n, Iran: Kohgiluyeh and Boyer Ahmad, Beshar River, Karun River drainage.</p></caption><graphic xmlns:xlink="http://www.w3.org/1999/xlink" xlink:href="zookeys-572-155-g003.jpg" position="float" orientation="portrait" xlink:type="simple" id="oo_81758.jpg"/></fig><table-wrap id="T1" position="float" orientation="portrait"><label>Table 1.</label><caption><p>Morphometric data of <italic><tp:taxon-name><tp:taxon-name-part taxon-name-part-type="genus">Capoeta</tp:taxon-name-part> <tp:taxon-name-part taxon-name-part-type="species">coadi</tp:taxon-name-part></tp:taxon-name></italic> sp. n. (holotype <abbrev xmlns:xlink="http://www.w3.org/1999/xlink" content-type="institution" xlink:title="Zoological Museum of Shiraz University, Collection of Biology Department, Shiraz, Iran" xlink:type="simple">ZM-CBSU</abbrev> Z190, and 33 paratypes), <italic><tp:taxon-name><tp:taxon-name-part taxon-name-part-type="genus">Capoeta</tp:taxon-name-part> <tp:taxon-name-part taxon-name-part-type="species">buhsei</tp:taxon-name-part></tp:taxon-name></italic> and <italic><tp:taxon-name><tp:taxon-name-part taxon-name-part-type="genus">Capoeta</tp:taxon-name-part> <tp:taxon-name-part taxon-name-part-type="species">saadii</tp:taxon-name-part></tp:taxon-name></italic>.</p></caption><table id="TID0EGCBG" rules="all"><tbody><tr><th rowspan="1" colspan="1"/><th rowspan="1" colspan="1">Holotype</th><th rowspan="1" colspan="3">Paratypes (n=33)</th><th rowspan="1" colspan="3">
              <italic><tp:taxon-name><tp:taxon-name-part taxon-name-part-type="genus">Capoeta</tp:taxon-name-part> <tp:taxon-name-part taxon-name-part-type="species">buhsei</tp:taxon-name-part></tp:taxon-name></italic> (n=27)</th><th rowspan="1" colspan="3">
              <italic><tp:taxon-name><tp:taxon-name-part taxon-name-part-type="genus">Capoeta</tp:taxon-name-part> <tp:taxon-name-part taxon-name-part-type="species">saadii</tp:taxon-name-part></tp:taxon-name></italic> (n=20)</th></tr><tr><th rowspan="1" colspan="1"/><th rowspan="1" colspan="1"/><th rowspan="1" colspan="1">Range</th><th rowspan="1" colspan="1">Mean</th><th rowspan="1" colspan="1">SD</th><th rowspan="1" colspan="1">Range</th><th rowspan="1" colspan="1">Mean</th><th rowspan="1" colspan="1">SD</th><th rowspan="1" colspan="1">Range</th><th rowspan="1" colspan="1">Mean</th><th rowspan="1" colspan="1">SD</th></tr><tr><td rowspan="1" colspan="1">Standard length (mm)</td><td rowspan="1" colspan="1">157.64</td><td rowspan="1" colspan="1">67.23–157.64</td><td rowspan="1" colspan="1">110.67</td><td rowspan="1" colspan="1"/><td rowspan="1" colspan="1">74.30–149.30</td><td rowspan="1" colspan="1">112.56</td><td rowspan="1" colspan="1"/><td rowspan="1" colspan="1">51.31–231</td><td rowspan="1" colspan="1">109.30</td><td rowspan="1" colspan="1"/></tr><tr><td rowspan="1" colspan="10">
              <bold>In percent of standard length</bold>
            </td><td rowspan="1" colspan="1"/></tr><tr><td rowspan="1" colspan="1">Head length</td><td rowspan="1" colspan="1">23.76</td><td rowspan="1" colspan="1">22.87–26.33</td><td rowspan="1" colspan="1">24.5</td><td rowspan="1" colspan="1">0.80</td><td rowspan="1" colspan="1">21.47–25.98</td><td rowspan="1" colspan="1">23.56</td><td rowspan="1" colspan="1">0.98</td><td rowspan="1" colspan="1">24.28–29.62</td><td rowspan="1" colspan="1">26.84</td><td rowspan="1" colspan="1">1.32</td></tr><tr><td rowspan="1" colspan="1">Body depth at dorsal-fin origin</td><td rowspan="1" colspan="1">21.82</td><td rowspan="1" colspan="1">21.33–25.04</td><td rowspan="1" colspan="1">23.15</td><td rowspan="1" colspan="1">0.98</td><td rowspan="1" colspan="1">19.78–24.55</td><td rowspan="1" colspan="1">21.82</td><td rowspan="1" colspan="1">1.19</td><td rowspan="1" colspan="1">19.58–27.78</td><td rowspan="1" colspan="1">23.32</td><td rowspan="1" colspan="1">2.11</td></tr><tr><td rowspan="1" colspan="1">Predorsal length</td><td rowspan="1" colspan="1">49.07</td><td rowspan="1" colspan="1">47.75–53.43</td><td rowspan="1" colspan="1">50.23</td><td rowspan="1" colspan="1">1.31</td><td rowspan="1" colspan="1">48.85–55.05</td><td rowspan="1" colspan="1">51.59</td><td rowspan="1" colspan="1">1.34</td><td rowspan="1" colspan="1">44.33–55.12</td><td rowspan="1" colspan="1">51.93</td><td rowspan="1" colspan="1">2.51</td></tr><tr><td rowspan="1" colspan="1">Postdorsal length</td><td rowspan="1" colspan="1">54.13</td><td rowspan="1" colspan="1">54.13–63.19</td><td rowspan="1" colspan="1">57.53</td><td rowspan="1" colspan="1">1.88</td><td rowspan="1" colspan="1">48.20–60.13</td><td rowspan="1" colspan="1">55.24</td><td rowspan="1" colspan="1">2.78</td><td rowspan="1" colspan="1">50.79–59.64</td><td rowspan="1" colspan="1">55.06</td><td rowspan="1" colspan="1">2.60</td></tr><tr><td rowspan="1" colspan="1">Preanal length</td><td rowspan="1" colspan="1">72.45</td><td rowspan="1" colspan="1">70.22–76.14</td><td rowspan="1" colspan="1">72.8</td><td rowspan="1" colspan="1">1.36</td><td rowspan="1" colspan="1">71.34–76.34</td><td rowspan="1" colspan="1">74.01</td><td rowspan="1" colspan="1">1.28</td><td rowspan="1" colspan="1">69.37–78.38</td><td rowspan="1" colspan="1">75.61</td><td rowspan="1" colspan="1">2.07</td></tr><tr><td rowspan="1" colspan="1">Prepelvic length</td><td rowspan="1" colspan="1">53.74</td><td rowspan="1" colspan="1">50.22–55.90</td><td rowspan="1" colspan="1">52.84</td><td rowspan="1" colspan="1">1.31</td><td rowspan="1" colspan="1">50.17–56.64</td><td rowspan="1" colspan="1">53.58</td><td rowspan="1" colspan="1">1.49</td><td rowspan="1" colspan="1">51.23–61.21</td><td rowspan="1" colspan="1">56.22</td><td rowspan="1" colspan="1">2.36</td></tr><tr><td rowspan="1" colspan="1">Distance between pectoral and pelvic-fin origins</td><td rowspan="1" colspan="1">32.42</td><td rowspan="1" colspan="1">27.81–32.42</td><td rowspan="1" colspan="1">30.19</td><td rowspan="1" colspan="1">1.13</td><td rowspan="1" colspan="1">29.07–33.64</td><td rowspan="1" colspan="1">31.30</td><td rowspan="1" colspan="1">1.04</td><td rowspan="1" colspan="1">25.55–32.66</td><td rowspan="1" colspan="1">30.87</td><td rowspan="1" colspan="1">2.15</td></tr><tr><td rowspan="1" colspan="1">Distance between pelvic and anal-fin origins</td><td rowspan="1" colspan="1">21.48</td><td rowspan="1" colspan="1">19.31–23.17</td><td rowspan="1" colspan="1">21.12</td><td rowspan="1" colspan="1">0.88</td><td rowspan="1" colspan="1">19.90–23.65</td><td rowspan="1" colspan="1">21.60</td><td rowspan="1" colspan="1">0.91</td><td rowspan="1" colspan="1">18.32–23.41</td><td rowspan="1" colspan="1">20.83</td><td rowspan="1" colspan="1">1.56</td></tr><tr><td rowspan="1" colspan="1">Depth of caudal peduncle</td><td rowspan="1" colspan="1">10.37</td><td rowspan="1" colspan="1">10.03–11.61</td><td rowspan="1" colspan="1">10.65</td><td rowspan="1" colspan="1">0.37</td><td rowspan="1" colspan="1">8.58–10.84</td><td rowspan="1" colspan="1">10.05</td><td rowspan="1" colspan="1">0.50</td><td rowspan="1" colspan="1">8.98–11.15</td><td rowspan="1" colspan="1">10.43</td><td rowspan="1" colspan="1">0.60</td></tr><tr><td rowspan="1" colspan="1">Length of caudal peduncle</td><td rowspan="1" colspan="1">20.73</td><td rowspan="1" colspan="1">17.16–22. 35</td><td rowspan="1" colspan="1">19.85</td><td rowspan="1" colspan="1">1.14</td><td rowspan="1" colspan="1">18.64–22.01</td><td rowspan="1" colspan="1">19.81</td><td rowspan="1" colspan="1">0.91</td><td rowspan="1" colspan="1">15.19–20.11</td><td rowspan="1" colspan="1">17.67</td><td rowspan="1" colspan="1">1.30</td></tr><tr><td rowspan="1" colspan="1">Dorsal-fin base length</td><td rowspan="1" colspan="1">12.71</td><td rowspan="1" colspan="1">12.27–16.17</td><td rowspan="1" colspan="1">14.41</td><td rowspan="1" colspan="1">0.89</td><td rowspan="1" colspan="1">11.75–15.28</td><td rowspan="1" colspan="1">13.51</td><td rowspan="1" colspan="1">0.80</td><td rowspan="1" colspan="1">10.46–14.39</td><td rowspan="1" colspan="1">12.98</td><td rowspan="1" colspan="1">1.11</td></tr><tr><td rowspan="1" colspan="1">Anal-fin base length</td><td rowspan="1" colspan="1">6.78</td><td rowspan="1" colspan="1">6.38–8.85</td><td rowspan="1" colspan="1">7.39</td><td rowspan="1" colspan="1">0.55</td><td rowspan="1" colspan="1">6.96–8.80</td><td rowspan="1" colspan="1">7.88</td><td rowspan="1" colspan="1">0.58</td><td rowspan="1" colspan="1">6.24–8.27</td><td rowspan="1" colspan="1">7.17</td><td rowspan="1" colspan="1">0.60</td></tr><tr><td rowspan="1" colspan="1">Pectoral-fin length</td><td rowspan="1" colspan="1">17.32</td><td rowspan="1" colspan="1">16.68–20.46</td><td rowspan="1" colspan="1">18.43</td><td rowspan="1" colspan="1">0.89</td><td rowspan="1" colspan="1">16.39–20.96</td><td rowspan="1" colspan="1">18.38</td><td rowspan="1" colspan="1">0.99</td><td rowspan="1" colspan="1">16.15–19.16</td><td rowspan="1" colspan="1">17.86</td><td rowspan="1" colspan="1">1.01</td></tr><tr><td rowspan="1" colspan="1">Pelvic-fin length</td><td rowspan="1" colspan="1">15.05</td><td rowspan="1" colspan="1">14.24–16.96</td><td rowspan="1" colspan="1">15.61</td><td rowspan="1" colspan="1">0.68</td><td rowspan="1" colspan="1">13.85–18.08</td><td rowspan="1" colspan="1">15.61</td><td rowspan="1" colspan="1">1.08</td><td rowspan="1" colspan="1">13.58–16.23</td><td rowspan="1" colspan="1">15.08</td><td rowspan="1" colspan="1">0.82</td></tr><tr><td rowspan="1" colspan="1">Length of the longest dorsal fin ray</td><td rowspan="1" colspan="1">18.90</td><td rowspan="1" colspan="1">14.92–21.58</td><td rowspan="1" colspan="1">19.57</td><td rowspan="1" colspan="1">1.27</td><td rowspan="1" colspan="1">16.42–21.22</td><td rowspan="1" colspan="1">18.78</td><td rowspan="1" colspan="1">1.06</td><td rowspan="1" colspan="1">16.35–21.53</td><td rowspan="1" colspan="1">19.03</td><td rowspan="1" colspan="1">1.47</td></tr><tr><td rowspan="1" colspan="1">Mouth width</td><td rowspan="1" colspan="1">8.65</td><td rowspan="1" colspan="1">7.48–9.77</td><td rowspan="1" colspan="1">8.63</td><td rowspan="1" colspan="1">0.51</td><td rowspan="1" colspan="1">6.49–8.89</td><td rowspan="1" colspan="1">7.87</td><td rowspan="1" colspan="1">0.57</td><td rowspan="1" colspan="1">6.51–9.38</td><td rowspan="1" colspan="1">8.1</td><td rowspan="1" colspan="1">0.73</td></tr><tr><td rowspan="1" colspan="11">
              <bold>In percent of head length</bold>
            </td></tr><tr><td rowspan="1" colspan="1">Head depth at eye</td><td rowspan="1" colspan="1">56.88</td><td rowspan="1" colspan="1">49.05–61.87</td><td rowspan="1" colspan="1">54.21</td><td rowspan="1" colspan="1">2.73</td><td rowspan="1" colspan="1">48.01–56.63</td><td rowspan="1" colspan="1">67.01</td><td rowspan="1" colspan="1">2.26</td><td rowspan="1" colspan="1">49.17–57.97</td><td rowspan="1" colspan="1">65.47</td><td rowspan="1" colspan="1">3.96</td></tr><tr><td rowspan="1" colspan="1">Snout length</td><td rowspan="1" colspan="1">38.32</td><td rowspan="1" colspan="1">31.60–47.70</td><td rowspan="1" colspan="1">38.08</td><td rowspan="1" colspan="1">2.60</td><td rowspan="1" colspan="1">32.69–38.89</td><td rowspan="1" colspan="1">35.55</td><td rowspan="1" colspan="1">1.67</td><td rowspan="1" colspan="1">32.65–40.61</td><td rowspan="1" colspan="1">36.18</td><td rowspan="1" colspan="1">2.41</td></tr><tr><td rowspan="1" colspan="1">Postorbital distance</td><td rowspan="1" colspan="1">48.83</td><td rowspan="1" colspan="1">33.82–51.84</td><td rowspan="1" colspan="1">48.01</td><td rowspan="1" colspan="1">3.01</td><td rowspan="1" colspan="1">47.66–56.59</td><td rowspan="1" colspan="1">51.57</td><td rowspan="1" colspan="1">1.89</td><td rowspan="1" colspan="1">46.58–54.84</td><td rowspan="1" colspan="1">51.05</td><td rowspan="1" colspan="1">2.28</td></tr><tr><td rowspan="1" colspan="1">Interorbital width</td><td rowspan="1" colspan="1">40.04</td><td rowspan="1" colspan="1">34.62–42.81</td><td rowspan="1" colspan="1">38.19</td><td rowspan="1" colspan="1">1.98</td><td rowspan="1" colspan="1">33.88–41.49</td><td rowspan="1" colspan="1">37.15</td><td rowspan="1" colspan="1">1.93</td><td rowspan="1" colspan="1">30.90–40.16</td><td rowspan="1" colspan="1">35.57</td><td rowspan="1" colspan="1">2.70</td></tr><tr><td rowspan="1" colspan="1">Eye diameter</td><td rowspan="1" colspan="1">15.97</td><td rowspan="1" colspan="1">15.07–23.57</td><td rowspan="1" colspan="1">18.52</td><td rowspan="1" colspan="1">2.36</td><td rowspan="1" colspan="1">13.91–24.44</td><td rowspan="1" colspan="1">17.36</td><td rowspan="1" colspan="1">2.11</td><td rowspan="1" colspan="1">11.95–26.18</td><td rowspan="1" colspan="1">18.23</td><td rowspan="1" colspan="1">3.43</td></tr><tr><td rowspan="1" colspan="1">Maximum head width</td><td rowspan="1" colspan="1">60.53</td><td rowspan="1" colspan="1">51.75–66.89</td><td rowspan="1" colspan="1">59.60</td><td rowspan="1" colspan="1">3.99</td><td rowspan="1" colspan="1">57.83–69.68</td><td rowspan="1" colspan="1">62.76</td><td rowspan="1" colspan="1">3.04</td><td rowspan="1" colspan="1">47.38–59.00</td><td rowspan="1" colspan="1">54.62</td><td rowspan="1" colspan="1">3.39</td></tr><tr><td rowspan="1" colspan="1">Barbel length</td><td rowspan="1" colspan="1">15.14</td><td rowspan="1" colspan="1">13.30–20.20</td><td rowspan="1" colspan="1">16.25</td><td rowspan="1" colspan="1">1.66</td><td rowspan="1" colspan="1">15.66–24.60</td><td rowspan="1" colspan="1">19.71</td><td rowspan="1" colspan="1">2.27</td><td rowspan="1" colspan="1">13.34–24.64</td><td rowspan="1" colspan="1">18.11</td><td rowspan="1" colspan="1">2.73</td></tr></tbody></table></table-wrap><p>Dorsal-fin origin anterior to pelvic-fin origin, its outer margin usually straight to concave with 3–5 unbranched and 8–9 branched rays (3 and 8 in holotype, respectively); last unbranched dorsal-fin ray weakly to moderately ossified, flexible and soft at the tip, serrated in 1/2–2/3 of its length (Fig. <xref ref-type="fig" rid="F4">4</xref>); pectoral fins not extending to pelvic-fin base; their outer margins usually slightly convex with 16–22 rays in total (19 in holotype) (Table <xref ref-type="table" rid="T2">2</xref>); pelvic fins not extending to anal fin base, their outer margin straight or slightly convex and blunt with 7–11 rays in total (8 in holotype) (Table <xref ref-type="table" rid="T2">2</xref>); pelvic axillary scale present; anal fin with 3 unbranched and 5 branched rays, outer margin straight or slightly convex; caudal fin forked with 16–19 branched rays (17 in holotype) (Table <xref ref-type="table" rid="T3">3</xref>), its tip pointed and its upper lobe often longer than lower one.</p><fig id="F4" position="float" orientation="portrait"><label>Figure 4.</label><caption><p>Dorsal fins of <italic><tp:taxon-name><tp:taxon-name-part taxon-name-part-type="genus">Capoeta</tp:taxon-name-part> <tp:taxon-name-part taxon-name-part-type="species">coadi</tp:taxon-name-part></tp:taxon-name></italic> sp. n. <bold>a</bold> <abbrev xmlns:xlink="http://www.w3.org/1999/xlink" content-type="institution" xlink:title="Zoological Museum of Shiraz University, Collection of Biology Department, Shiraz, Iran" xlink:type="simple">ZM-CBSU</abbrev> J 444; 73 mm <abbrev xmlns:xlink="http://www.w3.org/1999/xlink" xlink:title="Standard length" xlink:type="simple">SL</abbrev> <bold>b</bold> <abbrev xmlns:xlink="http://www.w3.org/1999/xlink" content-type="institution" xlink:title="Zoological Museum of Shiraz University, Collection of Biology Department, Shiraz, Iran" xlink:type="simple">ZM-CBSU</abbrev> Z195; 104 mm <abbrev xmlns:xlink="http://www.w3.org/1999/xlink" xlink:title="Standard length" xlink:type="simple">SL</abbrev> <bold>c</bold> <abbrev xmlns:xlink="http://www.w3.org/1999/xlink" content-type="institution" xlink:title="Zoological Museum of Shiraz University, Collection of Biology Department, Shiraz, Iran" xlink:type="simple">ZM-CBSU</abbrev> Z192; 148 mm <abbrev xmlns:xlink="http://www.w3.org/1999/xlink" xlink:title="Standard length" xlink:type="simple">SL</abbrev>; Iran: Kohgiluyeh and Boyer Ahmad, Beshar River, Karun River drainage, to show size-dependent variability of the last simple dorsal-fin ray serration.</p></caption><graphic xmlns:xlink="http://www.w3.org/1999/xlink" xlink:href="zookeys-572-155-g004.jpg" position="float" orientation="portrait" xlink:type="simple" id="oo_81760.jpg"/></fig><table-wrap id="T2" position="float" orientation="portrait"><label>Table 2.</label><caption><p>Number of pectoral and pelvic fin rays in examined <italic><tp:taxon-name><tp:taxon-name-part taxon-name-part-type="genus">Capoeta</tp:taxon-name-part></tp:taxon-name></italic> species.</p></caption><table id="TID0EEKAI" rules="all"><tbody><tr><th rowspan="1" colspan="1"/><th rowspan="1" colspan="10">Pectoral fin rays</th><th rowspan="1" colspan="6">Pelvic fin rays</th></tr><tr><th rowspan="1" colspan="1"/><th rowspan="1" colspan="1">13</th><th rowspan="1" colspan="1">14</th><th rowspan="1" colspan="1">15</th><th rowspan="1" colspan="1">16</th><th rowspan="1" colspan="1">17</th><th rowspan="1" colspan="1">18</th><th rowspan="1" colspan="1">19</th><th rowspan="1" colspan="1">20</th><th rowspan="1" colspan="1">21</th><th rowspan="1" colspan="1">22</th><th rowspan="1" colspan="1"/><th rowspan="1" colspan="1">7</th><th rowspan="1" colspan="1">8</th><th rowspan="1" colspan="1">9</th><th rowspan="1" colspan="1">10</th><th rowspan="1" colspan="1">11</th></tr><tr><td rowspan="1" colspan="1">
              <italic><tp:taxon-name><tp:taxon-name-part taxon-name-part-type="genus">Capoeta</tp:taxon-name-part> <tp:taxon-name-part taxon-name-part-type="species">buhsei</tp:taxon-name-part></tp:taxon-name></italic>
            </td><td rowspan="1" colspan="1"/><td rowspan="1" colspan="1"/><td rowspan="1" colspan="1">2</td><td rowspan="1" colspan="1">10</td><td rowspan="1" colspan="1">4</td><td rowspan="1" colspan="1">6</td><td rowspan="1" colspan="1"/><td rowspan="1" colspan="1"/><td rowspan="1" colspan="1"/><td rowspan="1" colspan="1"/><td rowspan="1" colspan="1"/><td rowspan="1" colspan="1">2</td><td rowspan="1" colspan="1">14</td><td rowspan="1" colspan="1">10</td><td rowspan="1" colspan="1"/><td rowspan="1" colspan="1"/></tr><tr><td rowspan="1" colspan="1">
              <italic><tp:taxon-name><tp:taxon-name-part taxon-name-part-type="genus">Capoeta</tp:taxon-name-part> <tp:taxon-name-part taxon-name-part-type="species">coadi</tp:taxon-name-part></tp:taxon-name></italic>
            </td><td rowspan="1" colspan="1"/><td rowspan="1" colspan="1"/><td rowspan="1" colspan="1"/><td rowspan="1" colspan="1">6</td><td rowspan="1" colspan="1">10</td><td rowspan="1" colspan="1">8</td><td rowspan="1" colspan="1">11</td><td rowspan="1" colspan="1">7</td><td rowspan="1" colspan="1">1</td><td rowspan="1" colspan="1">3</td><td rowspan="1" colspan="1"/><td rowspan="1" colspan="1">1</td><td rowspan="1" colspan="1">14</td><td rowspan="1" colspan="1">16</td><td rowspan="1" colspan="1">12</td><td rowspan="1" colspan="1">8</td></tr><tr><td rowspan="1" colspan="1">
              <italic><tp:taxon-name><tp:taxon-name-part taxon-name-part-type="genus">Capoeta</tp:taxon-name-part> <tp:taxon-name-part taxon-name-part-type="species">mandica</tp:taxon-name-part></tp:taxon-name></italic>
            </td><td rowspan="1" colspan="1">1</td><td rowspan="1" colspan="1">7</td><td rowspan="1" colspan="1">2</td><td rowspan="1" colspan="1">1</td><td rowspan="1" colspan="1"/><td rowspan="1" colspan="1"/><td rowspan="1" colspan="1"/><td rowspan="1" colspan="1"/><td rowspan="1" colspan="1"/><td rowspan="1" colspan="1"/><td rowspan="1" colspan="1"/><td rowspan="1" colspan="1">9</td><td rowspan="1" colspan="1">2</td><td rowspan="1" colspan="1"/><td rowspan="1" colspan="1"/><td rowspan="1" colspan="1"/></tr><tr><td rowspan="1" colspan="1">
              <italic><tp:taxon-name><tp:taxon-name-part taxon-name-part-type="genus">Capoeta</tp:taxon-name-part> <tp:taxon-name-part taxon-name-part-type="species">saadii</tp:taxon-name-part></tp:taxon-name></italic>
            </td><td rowspan="1" colspan="1"/><td rowspan="1" colspan="1"/><td rowspan="1" colspan="1"/><td rowspan="1" colspan="1"/><td rowspan="1" colspan="1">3</td><td rowspan="1" colspan="1">12</td><td rowspan="1" colspan="1">4</td><td rowspan="1" colspan="1">1</td><td rowspan="1" colspan="1"/><td rowspan="1" colspan="1"/><td rowspan="1" colspan="1"/><td rowspan="1" colspan="1"/><td rowspan="1" colspan="1">9</td><td rowspan="1" colspan="1">10</td><td rowspan="1" colspan="1">1</td><td rowspan="1" colspan="1"/></tr><tr><td rowspan="1" colspan="1">
              <italic><tp:taxon-name><tp:taxon-name-part taxon-name-part-type="genus">Capoeta</tp:taxon-name-part> <tp:taxon-name-part taxon-name-part-type="species">trutta</tp:taxon-name-part></tp:taxon-name></italic>
            </td><td rowspan="1" colspan="1"/><td rowspan="1" colspan="1">2</td><td rowspan="1" colspan="1">8</td><td rowspan="1" colspan="1">17</td><td rowspan="1" colspan="1">8</td><td rowspan="1" colspan="1">5</td><td rowspan="1" colspan="1"/><td rowspan="1" colspan="1"/><td rowspan="1" colspan="1"/><td rowspan="1" colspan="1"/><td rowspan="1" colspan="1"/><td rowspan="1" colspan="1"/><td rowspan="1" colspan="1">22</td><td rowspan="1" colspan="1">17</td><td rowspan="1" colspan="1">1</td><td rowspan="1" colspan="1"/></tr></tbody></table></table-wrap><table-wrap id="T3" position="float" orientation="portrait"><label>Table 3.</label><caption><p>Number of branched caudal fin rays in examined <italic><tp:taxon-name><tp:taxon-name-part taxon-name-part-type="genus">Capoeta</tp:taxon-name-part></tp:taxon-name></italic> species.</p></caption><table id="TID0EE1AI" rules="all"><tbody><tr><th rowspan="1" colspan="1">Branched caudal fin rays</th><th rowspan="1" colspan="1">15</th><th rowspan="1" colspan="1">16</th><th rowspan="1" colspan="1">17</th><th rowspan="1" colspan="1">18</th><th rowspan="1" colspan="1">19</th><th rowspan="1" colspan="1">20</th></tr><tr><td rowspan="1" colspan="1">
              <italic><tp:taxon-name><tp:taxon-name-part taxon-name-part-type="genus">Capoeta</tp:taxon-name-part> <tp:taxon-name-part taxon-name-part-type="species">buhsei</tp:taxon-name-part></tp:taxon-name></italic>
            </td><td rowspan="1" colspan="1"/><td rowspan="1" colspan="1">3</td><td rowspan="1" colspan="1">21</td><td rowspan="1" colspan="1">3</td><td rowspan="1" colspan="1"/><td rowspan="1" colspan="1"/></tr><tr><td rowspan="1" colspan="1">
              <italic><tp:taxon-name><tp:taxon-name-part taxon-name-part-type="genus">Capoeta</tp:taxon-name-part> <tp:taxon-name-part taxon-name-part-type="species">saadii</tp:taxon-name-part></tp:taxon-name></italic>
            </td><td rowspan="1" colspan="1"/><td rowspan="1" colspan="1">1</td><td rowspan="1" colspan="1">29</td><td rowspan="1" colspan="1">2</td><td rowspan="1" colspan="1">1</td><td rowspan="1" colspan="1"/></tr><tr><td rowspan="1" colspan="1">
              <italic><tp:taxon-name><tp:taxon-name-part taxon-name-part-type="genus">Capoeta</tp:taxon-name-part> <tp:taxon-name-part taxon-name-part-type="species">mandica</tp:taxon-name-part></tp:taxon-name></italic>
            </td><td rowspan="1" colspan="1"/><td rowspan="1" colspan="1">2</td><td rowspan="1" colspan="1">8</td><td rowspan="1" colspan="1">1</td><td rowspan="1" colspan="1"/><td rowspan="1" colspan="1"/></tr><tr><td rowspan="1" colspan="1">
              <italic><tp:taxon-name><tp:taxon-name-part taxon-name-part-type="genus">Capoeta</tp:taxon-name-part> <tp:taxon-name-part taxon-name-part-type="species">trutta</tp:taxon-name-part></tp:taxon-name></italic>
            </td><td rowspan="1" colspan="1">1</td><td rowspan="1" colspan="1">9</td><td rowspan="1" colspan="1">16</td><td rowspan="1" colspan="1">11</td><td rowspan="1" colspan="1">3</td><td rowspan="1" colspan="1"/></tr></tbody></table></table-wrap><p>Scales small, total lateral-line scales 70–84; 12–17 scales between dorsal-fin origin and lateral line (Table <xref ref-type="table" rid="T4">4</xref>); 9–11 scales between anal-fin origin and lateral line (Table <xref ref-type="table" rid="T4">4</xref>); 26–32 circum-peduncle scales (Table <xref ref-type="table" rid="T5">5</xref>); ventral midline and pectoral region covered with deeply embedded scales of reduced size; gill rakers slightly hooked, total gill rakers 14–18 (10–13 gill rakers on lower limb) of first gill arch (Table <xref ref-type="table" rid="T7">8</xref>–<xref ref-type="table" rid="T8">9</xref>); 45–47 total vertebrae; usually one posterior pair of barbels present (very rarely two, 1 out of 51 individual); pharyngeal teeth arranged in 3 rows in the following manner: 2.3.5–5.3.2 and very similar in shape to those of <italic><tp:taxon-name><tp:taxon-name-part taxon-name-part-type="genus">Capoeta</tp:taxon-name-part> <tp:taxon-name-part taxon-name-part-type="species">damascina</tp:taxon-name-part></tp:taxon-name></italic>; teeth in the main row spatulate or spoon-shaped and crowns flat, narrow and curved.</p><table-wrap id="T4" position="float" orientation="portrait"><label>Table 4.</label><caption><p>Number of scales above (between dorsal-fin origin and lateral line) and below (between dorsal-fin origin and lateral line) lateral line in examined <italic><tp:taxon-name><tp:taxon-name-part taxon-name-part-type="genus">Capoeta</tp:taxon-name-part></tp:taxon-name></italic> species.</p></caption><table id="TID0EQABI" rules="all"><tbody><tr><th rowspan="1" colspan="1"/><th rowspan="1" colspan="12">Above lateral line</th><th rowspan="1" colspan="9">Below lateral line</th></tr><tr><th rowspan="1" colspan="1"/><th rowspan="1" colspan="1">6</th><th rowspan="1" colspan="1">7</th><th rowspan="1" colspan="1">8</th><th rowspan="1" colspan="1">9</th><th rowspan="1" colspan="1">10</th><th rowspan="1" colspan="1">11</th><th rowspan="1" colspan="1">12</th><th rowspan="1" colspan="1">13</th><th rowspan="1" colspan="1">14</th><th rowspan="1" colspan="1">15</th><th rowspan="1" colspan="1">16</th><th rowspan="1" colspan="1">17</th><th rowspan="1" colspan="1">5</th><th rowspan="1" colspan="1">6</th><th rowspan="1" colspan="1">7</th><th rowspan="1" colspan="1">8</th><th rowspan="1" colspan="1">9</th><th rowspan="1" colspan="1">10</th><th rowspan="1" colspan="1">11</th><th rowspan="1" colspan="1">12</th><th rowspan="1" colspan="1">13</th></tr><tr><td rowspan="1" colspan="1">
              <italic><tp:taxon-name><tp:taxon-name-part taxon-name-part-type="genus">Capoeta</tp:taxon-name-part> <tp:taxon-name-part taxon-name-part-type="species">buhsei</tp:taxon-name-part></tp:taxon-name></italic>
            </td><td rowspan="1" colspan="1"/><td rowspan="1" colspan="1"/><td rowspan="1" colspan="1"/><td rowspan="1" colspan="1"/><td rowspan="1" colspan="1"/><td rowspan="1" colspan="1"/><td rowspan="1" colspan="1"/><td rowspan="1" colspan="1">3</td><td rowspan="1" colspan="1">6</td><td rowspan="1" colspan="1">4</td><td rowspan="1" colspan="1">12</td><td rowspan="1" colspan="1"/><td rowspan="1" colspan="1"/><td rowspan="1" colspan="1"/><td rowspan="1" colspan="1"/><td rowspan="1" colspan="1"/><td rowspan="1" colspan="1">3</td><td rowspan="1" colspan="1">13</td><td rowspan="1" colspan="1">7</td><td rowspan="1" colspan="1">3</td><td rowspan="1" colspan="1">1</td></tr><tr><td rowspan="1" colspan="1">
              <italic><tp:taxon-name><tp:taxon-name-part taxon-name-part-type="genus">Capoeta</tp:taxon-name-part> <tp:taxon-name-part taxon-name-part-type="species">coadi</tp:taxon-name-part></tp:taxon-name></italic>
            </td><td rowspan="1" colspan="1"/><td rowspan="1" colspan="1"/><td rowspan="1" colspan="1"/><td rowspan="1" colspan="1"/><td rowspan="1" colspan="1"/><td rowspan="1" colspan="1"/><td rowspan="1" colspan="1">1</td><td rowspan="1" colspan="1">9</td><td rowspan="1" colspan="1">9</td><td rowspan="1" colspan="1">15</td><td rowspan="1" colspan="1">15</td><td rowspan="1" colspan="1">1</td><td rowspan="1" colspan="1"/><td rowspan="1" colspan="1"/><td rowspan="1" colspan="1"/><td rowspan="1" colspan="1"/><td rowspan="1" colspan="1">11</td><td rowspan="1" colspan="1">20</td><td rowspan="1" colspan="1">18</td><td rowspan="1" colspan="1"/><td rowspan="1" colspan="1"/></tr><tr><td rowspan="1" colspan="1">
              <italic><tp:taxon-name><tp:taxon-name-part taxon-name-part-type="genus">Capoeta</tp:taxon-name-part> <tp:taxon-name-part taxon-name-part-type="species">mandica</tp:taxon-name-part></tp:taxon-name></italic>
            </td><td rowspan="1" colspan="1"/><td rowspan="1" colspan="1"/><td rowspan="1" colspan="1"/><td rowspan="1" colspan="1"/><td rowspan="1" colspan="1"/><td rowspan="1" colspan="1"/><td rowspan="1" colspan="1">1</td><td rowspan="1" colspan="1">10</td><td rowspan="1" colspan="1"/><td rowspan="1" colspan="1"/><td rowspan="1" colspan="1"/><td rowspan="1" colspan="1"/><td rowspan="1" colspan="1"/><td rowspan="1" colspan="1"/><td rowspan="1" colspan="1"/><td rowspan="1" colspan="1">4</td><td rowspan="1" colspan="1">5</td><td rowspan="1" colspan="1">2</td><td rowspan="1" colspan="1"/><td rowspan="1" colspan="1"/><td rowspan="1" colspan="1"/></tr><tr><td rowspan="1" colspan="1">
              <italic><tp:taxon-name><tp:taxon-name-part taxon-name-part-type="genus">Capoeta</tp:taxon-name-part> <tp:taxon-name-part taxon-name-part-type="species">saadii</tp:taxon-name-part></tp:taxon-name></italic>
            </td><td rowspan="1" colspan="1"/><td rowspan="1" colspan="1"/><td rowspan="1" colspan="1"/><td rowspan="1" colspan="1">1</td><td rowspan="1" colspan="1">2</td><td rowspan="1" colspan="1">1</td><td rowspan="1" colspan="1">8</td><td rowspan="1" colspan="1">7</td><td rowspan="1" colspan="1">1</td><td rowspan="1" colspan="1"/><td rowspan="1" colspan="1"/><td rowspan="1" colspan="1"/><td rowspan="1" colspan="1"/><td rowspan="1" colspan="1">2</td><td rowspan="1" colspan="1">4</td><td rowspan="1" colspan="1">3</td><td rowspan="1" colspan="1">9</td><td rowspan="1" colspan="1">2</td><td rowspan="1" colspan="1"/><td rowspan="1" colspan="1"/><td rowspan="1" colspan="1"/></tr><tr><td rowspan="1" colspan="1">
              <italic><tp:taxon-name><tp:taxon-name-part taxon-name-part-type="genus">Capoeta</tp:taxon-name-part> <tp:taxon-name-part taxon-name-part-type="species">trutta</tp:taxon-name-part></tp:taxon-name></italic>
            </td><td rowspan="1" colspan="1"/><td rowspan="1" colspan="1"/><td rowspan="1" colspan="1">2</td><td rowspan="1" colspan="1">1</td><td rowspan="1" colspan="1">1</td><td rowspan="1" colspan="1">7</td><td rowspan="1" colspan="1">16</td><td rowspan="1" colspan="1">7</td><td rowspan="1" colspan="1">3</td><td rowspan="1" colspan="1">3</td><td rowspan="1" colspan="1"/><td rowspan="1" colspan="1"/><td rowspan="1" colspan="1"/><td rowspan="1" colspan="1"/><td rowspan="1" colspan="1"/><td rowspan="1" colspan="1">7</td><td rowspan="1" colspan="1">19</td><td rowspan="1" colspan="1">8</td><td rowspan="1" colspan="1">6</td><td rowspan="1" colspan="1"/><td rowspan="1" colspan="1"/></tr></tbody></table></table-wrap><table-wrap id="T5" position="float" orientation="portrait"><label>Table 5.</label><caption><p>Number of circum-pendicular scales in examined <italic><tp:taxon-name><tp:taxon-name-part taxon-name-part-type="genus">Capoeta</tp:taxon-name-part></tp:taxon-name></italic> species.</p></caption><table id="TID0EPVBI" rules="all"><tbody><tr><th rowspan="1" colspan="1"/><th rowspan="1" colspan="1">19</th><th rowspan="1" colspan="1">21</th><th rowspan="1" colspan="1">22</th><th rowspan="1" colspan="1">23</th><th rowspan="1" colspan="1">24</th><th rowspan="1" colspan="1">25</th><th rowspan="1" colspan="1">26</th><th rowspan="1" colspan="1">27</th><th rowspan="1" colspan="1">28</th><th rowspan="1" colspan="1">29</th><th rowspan="1" colspan="1">30</th><th rowspan="1" colspan="1">31</th><th rowspan="1" colspan="1">32</th><th rowspan="1" colspan="1">33</th></tr><tr><td rowspan="1" colspan="1">
              <italic><tp:taxon-name><tp:taxon-name-part taxon-name-part-type="genus">Capoeta</tp:taxon-name-part> <tp:taxon-name-part taxon-name-part-type="species">buhsei</tp:taxon-name-part></tp:taxon-name></italic>
            </td><td rowspan="1" colspan="1"/><td rowspan="1" colspan="1"/><td rowspan="1" colspan="1"/><td rowspan="1" colspan="1"/><td rowspan="1" colspan="1"/><td rowspan="1" colspan="1"/><td rowspan="1" colspan="1">1</td><td rowspan="1" colspan="1">3</td><td rowspan="1" colspan="1">2</td><td rowspan="1" colspan="1">5</td><td rowspan="1" colspan="1">5</td><td rowspan="1" colspan="1">3</td><td rowspan="1" colspan="1">4</td><td rowspan="1" colspan="1">3</td></tr><tr><td rowspan="1" colspan="1">
              <italic><tp:taxon-name><tp:taxon-name-part taxon-name-part-type="genus">Capoeta</tp:taxon-name-part> <tp:taxon-name-part taxon-name-part-type="species">coadi</tp:taxon-name-part></tp:taxon-name></italic>
            </td><td rowspan="1" colspan="1"/><td rowspan="1" colspan="1"/><td rowspan="1" colspan="1"/><td rowspan="1" colspan="1"/><td rowspan="1" colspan="1"/><td rowspan="1" colspan="1"/><td rowspan="1" colspan="1">3</td><td rowspan="1" colspan="1">11</td><td rowspan="1" colspan="1">7</td><td rowspan="1" colspan="1">14</td><td rowspan="1" colspan="1">4</td><td rowspan="1" colspan="1">7</td><td rowspan="1" colspan="1">5</td><td rowspan="1" colspan="1"/></tr><tr><td rowspan="1" colspan="1">
              <italic><tp:taxon-name><tp:taxon-name-part taxon-name-part-type="genus">Capoeta</tp:taxon-name-part> <tp:taxon-name-part taxon-name-part-type="species">fusca</tp:taxon-name-part></tp:taxon-name></italic>
            </td><td rowspan="1" colspan="1">1</td><td rowspan="1" colspan="1">6</td><td rowspan="1" colspan="1">2</td><td rowspan="1" colspan="1">4</td><td rowspan="1" colspan="1">1</td><td rowspan="1" colspan="1">1</td><td rowspan="1" colspan="1"/><td rowspan="1" colspan="1"/><td rowspan="1" colspan="1"/><td rowspan="1" colspan="1"/><td rowspan="1" colspan="1"/><td rowspan="1" colspan="1"/><td rowspan="1" colspan="1"/><td rowspan="1" colspan="1"/></tr><tr><td rowspan="1" colspan="1">
              <italic><tp:taxon-name><tp:taxon-name-part taxon-name-part-type="genus">Capoeta</tp:taxon-name-part> <tp:taxon-name-part taxon-name-part-type="species">mandica</tp:taxon-name-part></tp:taxon-name></italic>
            </td><td rowspan="1" colspan="1"/><td rowspan="1" colspan="1"/><td rowspan="1" colspan="1"/><td rowspan="1" colspan="1"/><td rowspan="1" colspan="1"/><td rowspan="1" colspan="1"/><td rowspan="1" colspan="1"/><td rowspan="1" colspan="1">5</td><td rowspan="1" colspan="1">1</td><td rowspan="1" colspan="1">3</td><td rowspan="1" colspan="1">1</td><td rowspan="1" colspan="1"/><td rowspan="1" colspan="1"/><td rowspan="1" colspan="1">1</td></tr></tbody></table></table-wrap><!--PageBreak--><!--PageBreak--><p>
              <bold>Coloration.</bold> Live specimens. Dorsum and sides bright golden-green or silvery, darker dorsally and lighter below the lateral line; dorsal head bright golden-green or light pink-brown; dorsal, anal and caudal fins beige to light brown with light pink to red tinge; pectoral and pelvic-fins beige to light brown or golden with brown tinge on the first few rays (Fig. <xref ref-type="fig" rid="F3">3</xref>); few large black blotches present on the body of some specimens whereas small diffuse black spots are present only on the body of some juveniles (above the lateral line).</p></tp:treatment-sec><tp:treatment-sec sec-type="Preserved specimens"><title>Preserved specimens.</title><p>Dorsum, head and sides grey or brownish-grey dorsally and beige or yellow ventrally; dorsal and caudal fins dusky grey; pectoral, pelvic and anal fins white or beige with or without grey tinge; blotches and spots well discernible (Figs <xref ref-type="fig" rid="F1">1</xref>–<xref ref-type="fig" rid="F2">2</xref>).</p></tp:treatment-sec><tp:treatment-sec sec-type="Sexual dimorphism"><title>Sexual dimorphism.</title><p>Breeding tubercles present in both sexes, being bigger and more pronounced in males. Tubercles present on the sides of the snout but may also cover the entire body surface, on and above the lateral line with one or two tubercles per scale but not on each scale, below the lateral line especially in the area above the anal fin and on the branched anal-fin rays; tip of anal fin reaching to or beyond the vertical of the caudal-fin base in females and to about 2/3 of the caudal peduncle in males.</p><!--PageBreak--></tp:treatment-sec><tp:treatment-sec sec-type="Habitat and distribution"><title>Habitat and distribution.</title><p>
              <italic><tp:taxon-name><tp:taxon-name-part taxon-name-part-type="genus">Capoeta</tp:taxon-name-part> <tp:taxon-name-part taxon-name-part-type="species">coadi</tp:taxon-name-part></tp:taxon-name></italic> sp. n. occurs in medium-fast flowing rivers with usually gravel substrates and clear waters (Fig. <xref ref-type="fig" rid="F5">5</xref>). At the Beshar River sampling site, the river is about 25 m wide, with substrate consisting of coarse gravel and boulders, and fast-flowing and semi-transparent waters. The physicochemical parameters at the spot were: dissolved oxygen, 9.89 mg/L; total dissolved solids, 190.2 mg/L; salinity, 0.19‰; conductivity, 395 µs/cm; pH: 8.5 and water temperature 23.4 °C. It is known only from the Karun River drainage, a system that constitutes the southeastern part of the Tigris-Euphrates River system.</p><fig id="F5" position="float" orientation="portrait"><label>Figure 5.</label><caption><p>Beshar River at Taleh Gah village, Karun River drainage, type locality of <italic><tp:taxon-name><tp:taxon-name-part taxon-name-part-type="genus">Capoeta</tp:taxon-name-part> <tp:taxon-name-part taxon-name-part-type="species">coadi</tp:taxon-name-part></tp:taxon-name></italic>.</p></caption><graphic xmlns:xlink="http://www.w3.org/1999/xlink" xlink:href="zookeys-572-155-g005.jpg" position="float" orientation="portrait" xlink:type="simple" id="oo_81761.jpg"/></fig></tp:treatment-sec><tp:treatment-sec sec-type="Etymology"><title>Etymology.</title><p>The new species is named after Brian W. Coad, a well-known ichthyologist for his valuable contribution to the knowledge of freshwater fishes of Iran.</p></tp:treatment-sec><tp:treatment-sec sec-type="Comparative remarks"><title>Comparative remarks.</title><p>The presence of one pair of barbels in <italic><tp:taxon-name><tp:taxon-name-part taxon-name-part-type="genus">Capoeta</tp:taxon-name-part> <tp:taxon-name-part taxon-name-part-type="species">coadi</tp:taxon-name-part></tp:taxon-name></italic> sets the species apart from <italic><tp:taxon-name><tp:taxon-name-part taxon-name-part-type="genus">Capoeta</tp:taxon-name-part> <tp:taxon-name-part taxon-name-part-type="species">antalyensis</tp:taxon-name-part></tp:taxon-name></italic>, <italic><tp:taxon-name><tp:taxon-name-part taxon-name-part-type="genus">Capoeta</tp:taxon-name-part> <tp:taxon-name-part taxon-name-part-type="species">baliki</tp:taxon-name-part></tp:taxon-name></italic>, <italic><tp:taxon-name><tp:taxon-name-part taxon-name-part-type="genus">Capoeta</tp:taxon-name-part> <tp:taxon-name-part taxon-name-part-type="species">banarescui</tp:taxon-name-part></tp:taxon-name></italic>, <italic><tp:taxon-name><tp:taxon-name-part taxon-name-part-type="genus">Capoeta</tp:taxon-name-part> <tp:taxon-name-part taxon-name-part-type="species">tinca</tp:taxon-name-part></tp:taxon-name></italic>, and <italic><tp:taxon-name><tp:taxon-name-part taxon-name-part-type="genus">Capoeta</tp:taxon-name-part> <tp:taxon-name-part taxon-name-part-type="species">heratensis</tp:taxon-name-part></tp:taxon-name></italic>, all of which have two pairs of barbels based on data from <xref ref-type="bibr" rid="B41">Turan et al. (2006a)</xref> and this study. The new species is further distinguished from <italic><tp:taxon-name><tp:taxon-name-part taxon-name-part-type="genus">Capoeta</tp:taxon-name-part> <tp:taxon-name-part taxon-name-part-type="species">antalyensis</tp:taxon-name-part></tp:taxon-name></italic> by the presence of serrae on the last unbranched dorsal-fin ray (vs. absence) (Fig. <xref ref-type="fig" rid="F4">4</xref>), and by number of scales between dorsal-fin origin and lateral line (12–17 vs. 10–12 in <italic><tp:taxon-name><tp:taxon-name-part taxon-name-part-type="genus">Capoeta</tp:taxon-name-part> <tp:taxon-name-part taxon-name-part-type="species">antalyensis</tp:taxon-name-part></tp:taxon-name></italic>) <!--PageBreak-->(Table <xref ref-type="table" rid="T4">4</xref>), between anal-fin origin and lateral line (9–11 vs. 7), and by total number of the lateral-line scales (70–84 vs. 51–57) (Table <xref ref-type="table" rid="T15">7</xref>). <italic><tp:taxon-name><tp:taxon-name-part taxon-name-part-type="genus">Capoeta</tp:taxon-name-part> <tp:taxon-name-part taxon-name-part-type="species">coadi</tp:taxon-name-part></tp:taxon-name></italic> is distinguished from <italic><tp:taxon-name><tp:taxon-name-part taxon-name-part-type="genus">Capoeta</tp:taxon-name-part> <tp:taxon-name-part taxon-name-part-type="species">banarescui</tp:taxon-name-part></tp:taxon-name></italic> by number of scales between anal-fin origin and lateral line (9–11 vs. 8–9) (Table <xref ref-type="table" rid="T4">4</xref>). Data for <italic><tp:taxon-name><tp:taxon-name-part taxon-name-part-type="genus">Capoeta</tp:taxon-name-part> <tp:taxon-name-part taxon-name-part-type="species">antalyensis</tp:taxon-name-part></tp:taxon-name></italic> and <italic><tp:taxon-name><tp:taxon-name-part taxon-name-part-type="genus">Capoeta</tp:taxon-name-part> <tp:taxon-name-part taxon-name-part-type="species">banarescui</tp:taxon-name-part></tp:taxon-name></italic> are from <xref ref-type="bibr" rid="B41">Turan et al. (2006a)</xref>.</p><p>
              <italic><tp:taxon-name><tp:taxon-name-part taxon-name-part-type="genus">Capoeta</tp:taxon-name-part> <tp:taxon-name-part taxon-name-part-type="species">coadi</tp:taxon-name-part></tp:taxon-name></italic> is distinguished from <italic><tp:taxon-name><tp:taxon-name-part taxon-name-part-type="genus">Capoeta</tp:taxon-name-part> <tp:taxon-name-part taxon-name-part-type="species">mandica</tp:taxon-name-part></tp:taxon-name></italic>, <italic><tp:taxon-name><tp:taxon-name-part taxon-name-part-type="genus">Capoeta</tp:taxon-name-part> <tp:taxon-name-part taxon-name-part-type="species">erhani</tp:taxon-name-part></tp:taxon-name></italic>, and <italic><tp:taxon-name><tp:taxon-name-part taxon-name-part-type="genus">Capoeta</tp:taxon-name-part> <tp:taxon-name-part taxon-name-part-type="species">trutta</tp:taxon-name-part></tp:taxon-name></italic> by having 10–13 gill rakers on the lower limb of the first gill arch (vs. 17–24 in <italic><tp:taxon-name><tp:taxon-name-part taxon-name-part-type="genus">Capoeta</tp:taxon-name-part> <tp:taxon-name-part taxon-name-part-type="species">mandica</tp:taxon-name-part></tp:taxon-name></italic>, 20–22 in <italic><tp:taxon-name><tp:taxon-name-part taxon-name-part-type="genus">Capoeta</tp:taxon-name-part> <tp:taxon-name-part taxon-name-part-type="species">erhani</tp:taxon-name-part></tp:taxon-name></italic> and 18–25 in <italic><tp:taxon-name><tp:taxon-name-part taxon-name-part-type="genus">Capoeta</tp:taxon-name-part> <tp:taxon-name-part taxon-name-part-type="species">trutta</tp:taxon-name-part></tp:taxon-name></italic> [data from <xref ref-type="bibr" rid="B25">Krupp 1985</xref>, <xref ref-type="bibr" rid="B40">Turan et al. 2008</xref>, Table <xref ref-type="table" rid="T7">8</xref>]). The total number of gill rakers in <italic><tp:taxon-name><tp:taxon-name-part taxon-name-part-type="genus">Capoeta</tp:taxon-name-part> <tp:taxon-name-part taxon-name-part-type="species">coadi</tp:taxon-name-part></tp:taxon-name></italic> specimens is 14–18 that is lower than in <italic><tp:taxon-name><tp:taxon-name-part taxon-name-part-type="genus">Capoeta</tp:taxon-name-part> <tp:taxon-name-part taxon-name-part-type="species">mandica</tp:taxon-name-part></tp:taxon-name></italic> (23–27), <italic><tp:taxon-name><tp:taxon-name-part taxon-name-part-type="genus">Capoeta</tp:taxon-name-part> <tp:taxon-name-part taxon-name-part-type="species">barroisi</tp:taxon-name-part></tp:taxon-name></italic> (28–30), <italic><tp:taxon-name><tp:taxon-name-part taxon-name-part-type="genus">Capoeta</tp:taxon-name-part> <tp:taxon-name-part taxon-name-part-type="species">turani</tp:taxon-name-part></tp:taxon-name></italic> (25–30) and <italic><tp:taxon-name><tp:taxon-name-part taxon-name-part-type="genus">Capoeta</tp:taxon-name-part> <tp:taxon-name-part taxon-name-part-type="species">trutta</tp:taxon-name-part></tp:taxon-name></italic> (21–31) [data from <xref ref-type="bibr" rid="B42">Turan et al. (2006b)</xref>, <xref ref-type="bibr" rid="B32">Özuluğ and Freyhof (2008)</xref>, and this study] Table <xref ref-type="table" rid="T8">9</xref>. <italic><tp:taxon-name><tp:taxon-name-part taxon-name-part-type="genus">Capoeta</tp:taxon-name-part> <tp:taxon-name-part taxon-name-part-type="species">coadi</tp:taxon-name-part></tp:taxon-name></italic> is further distinguished from <italic><tp:taxon-name><tp:taxon-name-part taxon-name-part-type="genus">Capoeta</tp:taxon-name-part> <tp:taxon-name-part taxon-name-part-type="species">mandica</tp:taxon-name-part></tp:taxon-name></italic> by having fewer pectoral fin rays (16–22 vs. 13–16) (Table <xref ref-type="table" rid="T2">2</xref>). <italic><tp:taxon-name><tp:taxon-name-part taxon-name-part-type="genus">Capoeta</tp:taxon-name-part> <tp:taxon-name-part taxon-name-part-type="species">coadi</tp:taxon-name-part></tp:taxon-name></italic> is distinguished from <italic><tp:taxon-name><tp:taxon-name-part taxon-name-part-type="genus">Capoeta</tp:taxon-name-part> <tp:taxon-name-part taxon-name-part-type="species">bergamae</tp:taxon-name-part></tp:taxon-name></italic>, <italic><tp:taxon-name><tp:taxon-name-part taxon-name-part-type="genus">Capoeta</tp:taxon-name-part> <tp:taxon-name-part taxon-name-part-type="species">capoeta</tp:taxon-name-part></tp:taxon-name></italic> and <italic><tp:taxon-name><tp:taxon-name-part taxon-name-part-type="genus">Capoeta</tp:taxon-name-part> <tp:taxon-name-part taxon-name-part-type="species">sieboldii</tp:taxon-name-part></tp:taxon-name></italic> by number of scales between dorsal-fin origin and lateral line (12–17 in <italic><tp:taxon-name><tp:taxon-name-part taxon-name-part-type="genus">Capoeta</tp:taxon-name-part> <tp:taxon-name-part taxon-name-part-type="species">coadi</tp:taxon-name-part></tp:taxon-name></italic> vs. 8–10 in <italic><tp:taxon-name><tp:taxon-name-part taxon-name-part-type="genus">Capoeta</tp:taxon-name-part> <tp:taxon-name-part taxon-name-part-type="species">capoeta</tp:taxon-name-part></tp:taxon-name></italic> and 9–11 in <italic><tp:taxon-name><tp:taxon-name-part taxon-name-part-type="genus">Capoeta</tp:taxon-name-part> <tp:taxon-name-part taxon-name-part-type="species">sieboldii</tp:taxon-name-part></tp:taxon-name></italic>); number of scales between anal-fin origin and lateral line (9–11 in <italic><tp:taxon-name><tp:taxon-name-part taxon-name-part-type="genus">Capoeta</tp:taxon-name-part> <tp:taxon-name-part taxon-name-part-type="species">coadi</tp:taxon-name-part></tp:taxon-name></italic> vs. 7–9 in <italic><tp:taxon-name><tp:taxon-name-part taxon-name-part-type="genus">Capoeta</tp:taxon-name-part> <tp:taxon-name-part taxon-name-part-type="species">bergamae</tp:taxon-name-part></tp:taxon-name></italic>, 6–10 in <italic><tp:taxon-name><tp:taxon-name-part taxon-name-part-type="genus">Capoeta</tp:taxon-name-part> <tp:taxon-name-part taxon-name-part-type="species">capoeta</tp:taxon-name-part></tp:taxon-name></italic> and 8–10 in <italic><tp:taxon-name><tp:taxon-name-part taxon-name-part-type="genus">Capoeta</tp:taxon-name-part> <tp:taxon-name-part taxon-name-part-type="species">sieboldii</tp:taxon-name-part></tp:taxon-name></italic>); total lateral line scales (70–84 in <italic><tp:taxon-name><tp:taxon-name-part taxon-name-part-type="genus">Capoeta</tp:taxon-name-part> <tp:taxon-name-part taxon-name-part-type="species">coadi</tp:taxon-name-part></tp:taxon-name></italic> vs. 48–66 in <italic><tp:taxon-name><tp:taxon-name-part taxon-name-part-type="genus">Capoeta</tp:taxon-name-part> <tp:taxon-name-part taxon-name-part-type="species">capoeta</tp:taxon-name-part></tp:taxon-name></italic> and 52–60 in <italic><tp:taxon-name><tp:taxon-name-part taxon-name-part-type="genus">Capoeta</tp:taxon-name-part> <tp:taxon-name-part taxon-name-part-type="species">sieboldii</tp:taxon-name-part></tp:taxon-name></italic>) [data from <xref ref-type="bibr" rid="B3">Banarescu 1999</xref>, <xref ref-type="bibr" rid="B42">Turan et al. 2006b</xref>, Tables <xref ref-type="table" rid="T4">4</xref>, <xref ref-type="table" rid="T15">7</xref>]. In addition to the presence of serrae on the unbranched dorsal-fin ray, <italic><tp:taxon-name><tp:taxon-name-part taxon-name-part-type="genus">Capoeta</tp:taxon-name-part> <tp:taxon-name-part taxon-name-part-type="species">coadi</tp:taxon-name-part></tp:taxon-name></italic> is set apart from <italic><tp:taxon-name><tp:taxon-name-part taxon-name-part-type="genus">Capoeta</tp:taxon-name-part> <tp:taxon-name-part taxon-name-part-type="species">caelestis</tp:taxon-name-part></tp:taxon-name></italic> by the number of scales between the dorsal-fin origin and lateral line (12–17 in <italic><tp:taxon-name><tp:taxon-name-part taxon-name-part-type="genus">Capoeta</tp:taxon-name-part> <tp:taxon-name-part taxon-name-part-type="species">coadi</tp:taxon-name-part></tp:taxon-name></italic> vs. 10–13.5 <!--PageBreak-->in <italic><tp:taxon-name><tp:taxon-name-part taxon-name-part-type="genus">Capoeta</tp:taxon-name-part> <tp:taxon-name-part taxon-name-part-type="species">caelestis</tp:taxon-name-part></tp:taxon-name></italic>); scales between anal-fin origin and lateral line (9–11 in <italic><tp:taxon-name><tp:taxon-name-part taxon-name-part-type="genus">Capoeta</tp:taxon-name-part> <tp:taxon-name-part taxon-name-part-type="species">coadi</tp:taxon-name-part></tp:taxon-name></italic> vs. 7–8 in <italic><tp:taxon-name><tp:taxon-name-part taxon-name-part-type="genus">Capoeta</tp:taxon-name-part> <tp:taxon-name-part taxon-name-part-type="species">caelestis</tp:taxon-name-part></tp:taxon-name></italic>); circum-peduncular scales (26–32 in <italic><tp:taxon-name><tp:taxon-name-part taxon-name-part-type="genus">Capoeta</tp:taxon-name-part> <tp:taxon-name-part taxon-name-part-type="species">coadi</tp:taxon-name-part></tp:taxon-name></italic> vs. 23–24 in <italic><tp:taxon-name><tp:taxon-name-part taxon-name-part-type="genus">Capoeta</tp:taxon-name-part> <tp:taxon-name-part taxon-name-part-type="species">caelestis</tp:taxon-name-part></tp:taxon-name></italic>) (Tables <xref ref-type="table" rid="T4">4</xref>–<xref ref-type="table" rid="T5">5</xref>) and probably vertebral counts (45–47 in <italic><tp:taxon-name><tp:taxon-name-part taxon-name-part-type="genus">Capoeta</tp:taxon-name-part> <tp:taxon-name-part taxon-name-part-type="species">coadi</tp:taxon-name-part></tp:taxon-name></italic> vs. 44 in <italic><tp:taxon-name><tp:taxon-name-part taxon-name-part-type="genus">Capoeta</tp:taxon-name-part> <tp:taxon-name-part taxon-name-part-type="species">caelestis</tp:taxon-name-part></tp:taxon-name></italic>) [data from <xref ref-type="bibr" rid="B35">Schöter et al. 2009</xref>].</p><table-wrap id="T6" position="float" orientation="portrait"><label>Table 6.</label><caption><p>Number of caudal-peduncle scales in examined <italic><tp:taxon-name><tp:taxon-name-part taxon-name-part-type="genus">Capoeta</tp:taxon-name-part></tp:taxon-name></italic> species.</p></caption><table id="TID0EJBCI" rules="all"><tbody><tr><th rowspan="1" colspan="1"/><th rowspan="1" colspan="1">10</th><th rowspan="1" colspan="1">11</th><th rowspan="1" colspan="1">12</th><th rowspan="1" colspan="1">13</th><th rowspan="1" colspan="1">14</th><th rowspan="1" colspan="1">15</th><th rowspan="1" colspan="1">16</th><th rowspan="1" colspan="1">17</th><th rowspan="1" colspan="1">18</th><th rowspan="1" colspan="1">19</th><th rowspan="1" colspan="1">20</th><th rowspan="1" colspan="1">21</th><th rowspan="1" colspan="1">22</th></tr><tr><td rowspan="1" colspan="1">
              <italic><tp:taxon-name><tp:taxon-name-part taxon-name-part-type="genus">Capoeta</tp:taxon-name-part> <tp:taxon-name-part taxon-name-part-type="species">buhsei</tp:taxon-name-part></tp:taxon-name></italic>
            </td><td rowspan="1" colspan="1"/><td rowspan="1" colspan="1"/><td rowspan="1" colspan="1"/><td rowspan="1" colspan="1"/><td rowspan="1" colspan="1"/><td rowspan="1" colspan="1"/><td rowspan="1" colspan="1"/><td rowspan="1" colspan="1">6</td><td rowspan="1" colspan="1">3</td><td rowspan="1" colspan="1">7</td><td rowspan="1" colspan="1">9</td><td rowspan="1" colspan="1">1</td><td rowspan="1" colspan="1">1</td></tr><tr><td rowspan="1" colspan="1">
              <italic><tp:taxon-name><tp:taxon-name-part taxon-name-part-type="genus">Capoeta</tp:taxon-name-part> <tp:taxon-name-part taxon-name-part-type="species">coadi</tp:taxon-name-part></tp:taxon-name></italic>
            </td><td rowspan="1" colspan="1"/><td rowspan="1" colspan="1"/><td rowspan="1" colspan="1"/><td rowspan="1" colspan="1"/><td rowspan="1" colspan="1">1</td><td rowspan="1" colspan="1">1</td><td rowspan="1" colspan="1">2</td><td rowspan="1" colspan="1">8</td><td rowspan="1" colspan="1">15</td><td rowspan="1" colspan="1">2</td><td rowspan="1" colspan="1">3</td><td rowspan="1" colspan="1">1</td><td rowspan="1" colspan="1"/></tr><tr><td rowspan="1" colspan="1">
              <italic><tp:taxon-name><tp:taxon-name-part taxon-name-part-type="genus">Capoeta</tp:taxon-name-part> <tp:taxon-name-part taxon-name-part-type="species">mandica</tp:taxon-name-part></tp:taxon-name></italic>
            </td><td rowspan="1" colspan="1"/><td rowspan="1" colspan="1"/><td rowspan="1" colspan="1"/><td rowspan="1" colspan="1"/><td rowspan="1" colspan="1">4</td><td rowspan="1" colspan="1">2</td><td rowspan="1" colspan="1">4</td><td rowspan="1" colspan="1"/><td rowspan="1" colspan="1">1</td><td rowspan="1" colspan="1"/><td rowspan="1" colspan="1"/><td rowspan="1" colspan="1"/><td rowspan="1" colspan="1"/></tr><tr><td rowspan="1" colspan="1">
              <italic><tp:taxon-name><tp:taxon-name-part taxon-name-part-type="genus">Capoeta</tp:taxon-name-part> <tp:taxon-name-part taxon-name-part-type="species">saadii</tp:taxon-name-part></tp:taxon-name></italic>
            </td><td rowspan="1" colspan="1"/><td rowspan="1" colspan="1"/><td rowspan="1" colspan="1"/><td rowspan="1" colspan="1"/><td rowspan="1" colspan="1">2</td><td rowspan="1" colspan="1">1</td><td rowspan="1" colspan="1">10</td><td rowspan="1" colspan="1">6</td><td rowspan="1" colspan="1">1</td><td rowspan="1" colspan="1"/><td rowspan="1" colspan="1"/><td rowspan="1" colspan="1"/><td rowspan="1" colspan="1"/></tr><tr><td rowspan="1" colspan="1">
              <italic><tp:taxon-name><tp:taxon-name-part taxon-name-part-type="genus">Capoeta</tp:taxon-name-part> <tp:taxon-name-part taxon-name-part-type="species">trutta</tp:taxon-name-part></tp:taxon-name></italic>
            </td><td rowspan="1" colspan="1"/><td rowspan="1" colspan="1">1</td><td rowspan="1" colspan="1">1</td><td rowspan="1" colspan="1"/><td rowspan="1" colspan="1">2</td><td rowspan="1" colspan="1">3</td><td rowspan="1" colspan="1">5</td><td rowspan="1" colspan="1">14</td><td rowspan="1" colspan="1">8</td><td rowspan="1" colspan="1">1</td><td rowspan="1" colspan="1">4</td><td rowspan="1" colspan="1"/><td rowspan="1" colspan="1">1</td></tr></tbody></table></table-wrap><table-wrap id="T15" position="float" orientation="portrait"><label>Table 7.</label><caption><p>Number of lateral-line scales in examined <italic><tp:taxon-name><tp:taxon-name-part taxon-name-part-type="genus">Capoeta</tp:taxon-name-part></tp:taxon-name></italic> species.</p></caption><table id="TID0E4CFK" rules="all"><tbody><tr><th rowspan="1" colspan="1"/><th rowspan="1" colspan="1">58</th><th rowspan="1" colspan="1">59</th><th rowspan="1" colspan="1">61</th><th rowspan="1" colspan="1">62</th><th rowspan="1" colspan="1">63</th><th rowspan="1" colspan="1">64</th><th rowspan="1" colspan="1">65</th><th rowspan="1" colspan="1">66</th><th rowspan="1" colspan="1">67</th><th rowspan="1" colspan="1">68</th><th rowspan="1" colspan="1">69</th><th rowspan="1" colspan="1">70</th><th rowspan="1" colspan="1">71</th><th rowspan="1" colspan="1">72</th><th rowspan="1" colspan="1">73</th><th rowspan="1" colspan="1">74</th><th rowspan="1" colspan="1">75</th><th rowspan="1" colspan="1">76</th><th rowspan="1" colspan="1">77</th><th rowspan="1" colspan="1">78</th><th rowspan="1" colspan="1">79</th><th rowspan="1" colspan="1">80</th><th rowspan="1" colspan="1">81</th><th rowspan="1" colspan="1">82</th><th rowspan="1" colspan="1">83</th><th rowspan="1" colspan="1">84</th><th rowspan="1" colspan="1">85</th><th rowspan="1" colspan="1">87</th><th rowspan="1" colspan="1">89</th></tr><tr><td rowspan="1" colspan="1">
              <italic><tp:taxon-name><tp:taxon-name-part taxon-name-part-type="genus">Capoeta</tp:taxon-name-part> <tp:taxon-name-part taxon-name-part-type="species">buhsei</tp:taxon-name-part></tp:taxon-name></italic>
            </td><td rowspan="1" colspan="1"/><td rowspan="1" colspan="1"/><td rowspan="1" colspan="1"/><td rowspan="1" colspan="1"/><td rowspan="1" colspan="1"/><td rowspan="1" colspan="1"/><td rowspan="1" colspan="1"/><td rowspan="1" colspan="1"/><td rowspan="1" colspan="1"/><td rowspan="1" colspan="1"/><td rowspan="1" colspan="1"/><td rowspan="1" colspan="1"/><td rowspan="1" colspan="1"/><td rowspan="1" colspan="1">1</td><td rowspan="1" colspan="1"/><td rowspan="1" colspan="1">3</td><td rowspan="1" colspan="1"/><td rowspan="1" colspan="1">1</td><td rowspan="1" colspan="1">2</td><td rowspan="1" colspan="1">1</td><td rowspan="1" colspan="1">2</td><td rowspan="1" colspan="1"/><td rowspan="1" colspan="1">4</td><td rowspan="1" colspan="1">3</td><td rowspan="1" colspan="1">1</td><td rowspan="1" colspan="1">2</td><td rowspan="1" colspan="1">4</td><td rowspan="1" colspan="1">1</td><td rowspan="1" colspan="1">1</td></tr><tr><td rowspan="1" colspan="1">
              <italic><tp:taxon-name><tp:taxon-name-part taxon-name-part-type="genus">Capoeta</tp:taxon-name-part> <tp:taxon-name-part taxon-name-part-type="species">coadi</tp:taxon-name-part></tp:taxon-name></italic>
            </td><td rowspan="1" colspan="1"/><td rowspan="1" colspan="1"/><td rowspan="1" colspan="1"/><td rowspan="1" colspan="1"/><td rowspan="1" colspan="1"/><td rowspan="1" colspan="1"/><td rowspan="1" colspan="1"/><td rowspan="1" colspan="1"/><td rowspan="1" colspan="1"/><td rowspan="1" colspan="1"/><td rowspan="1" colspan="1"/><td rowspan="1" colspan="1">2</td><td rowspan="1" colspan="1">1</td><td rowspan="1" colspan="1">2</td><td rowspan="1" colspan="1">6</td><td rowspan="1" colspan="1">1</td><td rowspan="1" colspan="1">4</td><td rowspan="1" colspan="1">4</td><td rowspan="1" colspan="1">1</td><td rowspan="1" colspan="1">5</td><td rowspan="1" colspan="1">3</td><td rowspan="1" colspan="1">5</td><td rowspan="1" colspan="1">6</td><td rowspan="1" colspan="1">5</td><td rowspan="1" colspan="1">1</td><td rowspan="1" colspan="1">1</td><td rowspan="1" colspan="1"/><td rowspan="1" colspan="1"/><td rowspan="1" colspan="1"/></tr><tr><td rowspan="1" colspan="1">
              <italic><tp:taxon-name><tp:taxon-name-part taxon-name-part-type="genus">Capoeta</tp:taxon-name-part> <tp:taxon-name-part taxon-name-part-type="species">mandica</tp:taxon-name-part></tp:taxon-name></italic>
            </td><td rowspan="1" colspan="1">1</td><td rowspan="1" colspan="1"/><td rowspan="1" colspan="1">1</td><td rowspan="1" colspan="1">2</td><td rowspan="1" colspan="1">1</td><td rowspan="1" colspan="1"/><td rowspan="1" colspan="1">2</td><td rowspan="1" colspan="1">1</td><td rowspan="1" colspan="1">2</td><td rowspan="1" colspan="1">1</td><td rowspan="1" colspan="1"/><td rowspan="1" colspan="1"/><td rowspan="1" colspan="1"/><td rowspan="1" colspan="1"/><td rowspan="1" colspan="1"/><td rowspan="1" colspan="1"/><td rowspan="1" colspan="1"/><td rowspan="1" colspan="1"/><td rowspan="1" colspan="1"/><td rowspan="1" colspan="1"/><td rowspan="1" colspan="1"/><td rowspan="1" colspan="1"/><td rowspan="1" colspan="1"/><td rowspan="1" colspan="1"/><td rowspan="1" colspan="1"/><td rowspan="1" colspan="1"/><td rowspan="1" colspan="1"/><td rowspan="1" colspan="1"/><td rowspan="1" colspan="1"/></tr><tr><td rowspan="1" colspan="1">
              <italic><tp:taxon-name><tp:taxon-name-part taxon-name-part-type="genus">Capoeta</tp:taxon-name-part> <tp:taxon-name-part taxon-name-part-type="species">saadii</tp:taxon-name-part></tp:taxon-name></italic>
            </td><td rowspan="1" colspan="1"/><td rowspan="1" colspan="1"/><td rowspan="1" colspan="1">1</td><td rowspan="1" colspan="1"/><td rowspan="1" colspan="1"/><td rowspan="1" colspan="1"/><td rowspan="1" colspan="1">2</td><td rowspan="1" colspan="1">1</td><td rowspan="1" colspan="1">2</td><td rowspan="1" colspan="1">2</td><td rowspan="1" colspan="1">1</td><td rowspan="1" colspan="1">2</td><td rowspan="1" colspan="1">3</td><td rowspan="1" colspan="1">1</td><td rowspan="1" colspan="1"/><td rowspan="1" colspan="1"/><td rowspan="1" colspan="1"/><td rowspan="1" colspan="1">1</td><td rowspan="1" colspan="1">2</td><td rowspan="1" colspan="1">2</td><td rowspan="1" colspan="1"/><td rowspan="1" colspan="1"/><td rowspan="1" colspan="1"/><td rowspan="1" colspan="1"/><td rowspan="1" colspan="1"/><td rowspan="1" colspan="1"/><td rowspan="1" colspan="1"/><td rowspan="1" colspan="1"/><td rowspan="1" colspan="1"/></tr><tr><td rowspan="1" colspan="1">
              <italic><tp:taxon-name><tp:taxon-name-part taxon-name-part-type="genus">Capoeta</tp:taxon-name-part> <tp:taxon-name-part taxon-name-part-type="species">trutta</tp:taxon-name-part></tp:taxon-name></italic>
            </td><td rowspan="1" colspan="1"/><td rowspan="1" colspan="1"/><td rowspan="1" colspan="1">1</td><td rowspan="1" colspan="1"/><td rowspan="1" colspan="1"/><td rowspan="1" colspan="1">2</td><td rowspan="1" colspan="1"/><td rowspan="1" colspan="1">1</td><td rowspan="1" colspan="1">3</td><td rowspan="1" colspan="1">1</td><td rowspan="1" colspan="1">5</td><td rowspan="1" colspan="1">4</td><td rowspan="1" colspan="1">2</td><td rowspan="1" colspan="1">2</td><td rowspan="1" colspan="1">2</td><td rowspan="1" colspan="1"/><td rowspan="1" colspan="1">5</td><td rowspan="1" colspan="1">3</td><td rowspan="1" colspan="1">2</td><td rowspan="1" colspan="1">4</td><td rowspan="1" colspan="1"/><td rowspan="1" colspan="1">2</td><td rowspan="1" colspan="1"/><td rowspan="1" colspan="1"/><td rowspan="1" colspan="1"/><td rowspan="1" colspan="1">1</td><td rowspan="1" colspan="1"/><td rowspan="1" colspan="1"/><td rowspan="1" colspan="1"/></tr></tbody></table></table-wrap><table-wrap id="T7" position="float" orientation="portrait"><label>Table 8.</label><caption><p>Gill rakers on the lower limb of the first gill arch in studied <italic><tp:taxon-name><tp:taxon-name-part taxon-name-part-type="genus">Capoeta</tp:taxon-name-part></tp:taxon-name></italic> species.</p></caption><table id="TID0E6OCI" rules="all"><tbody><tr><th rowspan="1" colspan="1">GR</th><th rowspan="1" colspan="1">8</th><th rowspan="1" colspan="1">9</th><th rowspan="1" colspan="1">10</th><th rowspan="1" colspan="1">11</th><th rowspan="1" colspan="1">12</th><th rowspan="1" colspan="1">13</th><th rowspan="1" colspan="1">17</th><th rowspan="1" colspan="1">18</th><th rowspan="1" colspan="1">19</th><th rowspan="1" colspan="1">20</th><th rowspan="1" colspan="1">22</th><th rowspan="1" colspan="1">24</th></tr><tr><td rowspan="1" colspan="1">
              <italic><tp:taxon-name><tp:taxon-name-part taxon-name-part-type="genus">Capoeta</tp:taxon-name-part> <tp:taxon-name-part taxon-name-part-type="species">buhsei</tp:taxon-name-part></tp:taxon-name></italic>
            </td><td rowspan="1" colspan="1">2</td><td rowspan="1" colspan="1">19</td><td rowspan="1" colspan="1">6</td><td rowspan="1" colspan="1"/><td rowspan="1" colspan="1"/><td rowspan="1" colspan="1"/><td rowspan="1" colspan="1"/><td rowspan="1" colspan="1"/><td rowspan="1" colspan="1"/><td rowspan="1" colspan="1"/><td rowspan="1" colspan="1"/><td rowspan="1" colspan="1"/></tr><tr><td rowspan="1" colspan="1">
              <italic><tp:taxon-name><tp:taxon-name-part taxon-name-part-type="genus">Capoeta</tp:taxon-name-part> <tp:taxon-name-part taxon-name-part-type="species">coadi</tp:taxon-name-part></tp:taxon-name></italic>
            </td><td rowspan="1" colspan="1"/><td rowspan="1" colspan="1"/><td rowspan="1" colspan="1">1</td><td rowspan="1" colspan="1">9</td><td rowspan="1" colspan="1">19</td><td rowspan="1" colspan="1">20</td><td rowspan="1" colspan="1"/><td rowspan="1" colspan="1"/><td rowspan="1" colspan="1"/><td rowspan="1" colspan="1"/><td rowspan="1" colspan="1"/><td rowspan="1" colspan="1"/></tr><tr><td rowspan="1" colspan="1">
              <italic><tp:taxon-name><tp:taxon-name-part taxon-name-part-type="genus">Capoeta</tp:taxon-name-part> <tp:taxon-name-part taxon-name-part-type="species">mandica</tp:taxon-name-part></tp:taxon-name></italic>
            </td><td rowspan="1" colspan="1"/><td rowspan="1" colspan="1"/><td rowspan="1" colspan="1"/><td rowspan="1" colspan="1"/><td rowspan="1" colspan="1"/><td rowspan="1" colspan="1"/><td rowspan="1" colspan="1">1</td><td rowspan="1" colspan="1">2</td><td rowspan="1" colspan="1">3</td><td rowspan="1" colspan="1">1</td><td rowspan="1" colspan="1">3</td><td rowspan="1" colspan="1">1</td></tr></tbody></table></table-wrap><table-wrap id="T8" position="float" orientation="portrait"><label>Table 9.</label><caption><p>Number of total gill rakers on the first gill arch in examined <italic><tp:taxon-name><tp:taxon-name-part taxon-name-part-type="genus">Capoeta</tp:taxon-name-part></tp:taxon-name></italic> species.</p></caption><table id="TID0EWXCI" rules="all"><tbody><tr><th rowspan="1" colspan="1"/><th rowspan="1" colspan="1">12</th><th rowspan="1" colspan="1">13</th><th rowspan="1" colspan="1">14</th><th rowspan="1" colspan="1">15</th><th rowspan="1" colspan="1">16</th><th rowspan="1" colspan="1">17</th><th rowspan="1" colspan="1">18</th><th rowspan="1" colspan="1">21</th><th rowspan="1" colspan="1">22</th><th rowspan="1" colspan="1">23</th><th rowspan="1" colspan="1">24</th><th rowspan="1" colspan="1">25</th><th rowspan="1" colspan="1">26</th><th rowspan="1" colspan="1">27</th><th rowspan="1" colspan="1">28</th><th rowspan="1" colspan="1">31</th></tr><tr><td rowspan="1" colspan="1">
              <italic><tp:taxon-name><tp:taxon-name-part taxon-name-part-type="genus">Capoeta</tp:taxon-name-part> <tp:taxon-name-part taxon-name-part-type="species">buhsei</tp:taxon-name-part></tp:taxon-name></italic>
            </td><td rowspan="1" colspan="1">10</td><td rowspan="1" colspan="1">13</td><td rowspan="1" colspan="1">6</td><td rowspan="1" colspan="1"/><td rowspan="1" colspan="1"/><td rowspan="1" colspan="1"/><td rowspan="1" colspan="1"/><td rowspan="1" colspan="1"/><td rowspan="1" colspan="1"/><td rowspan="1" colspan="1"/><td rowspan="1" colspan="1"/><td rowspan="1" colspan="1"/><td rowspan="1" colspan="1"/><td rowspan="1" colspan="1"/><td rowspan="1" colspan="1"/><td rowspan="1" colspan="1"/></tr><tr><td rowspan="1" colspan="1">
              <italic><tp:taxon-name><tp:taxon-name-part taxon-name-part-type="genus">Capoeta</tp:taxon-name-part> <tp:taxon-name-part taxon-name-part-type="species">coadi</tp:taxon-name-part></tp:taxon-name></italic>
            </td><td rowspan="1" colspan="1"/><td rowspan="1" colspan="1"/><td rowspan="1" colspan="1">1</td><td rowspan="1" colspan="1">7</td><td rowspan="1" colspan="1">14</td><td rowspan="1" colspan="1">6</td><td rowspan="1" colspan="1">5</td><td rowspan="1" colspan="1"/><td rowspan="1" colspan="1"/><td rowspan="1" colspan="1"/><td rowspan="1" colspan="1"/><td rowspan="1" colspan="1"/><td rowspan="1" colspan="1"/><td rowspan="1" colspan="1"/><td rowspan="1" colspan="1"/><td rowspan="1" colspan="1"/></tr><tr><td rowspan="1" colspan="1">
              <italic><tp:taxon-name><tp:taxon-name-part taxon-name-part-type="genus">Capoeta</tp:taxon-name-part> <tp:taxon-name-part taxon-name-part-type="species">mandica</tp:taxon-name-part></tp:taxon-name></italic>
            </td><td rowspan="1" colspan="1"/><td rowspan="1" colspan="1"/><td rowspan="1" colspan="1"/><td rowspan="1" colspan="1"/><td rowspan="1" colspan="1"/><td rowspan="1" colspan="1"/><td rowspan="1" colspan="1"/><td rowspan="1" colspan="1"/><td rowspan="1" colspan="1"/><td rowspan="1" colspan="1">2</td><td rowspan="1" colspan="1">2</td><td rowspan="1" colspan="1">2</td><td rowspan="1" colspan="1">1</td><td rowspan="1" colspan="1">4</td><td rowspan="1" colspan="1"/><td rowspan="1" colspan="1"/></tr><tr><td rowspan="1" colspan="1">
              <italic><tp:taxon-name><tp:taxon-name-part taxon-name-part-type="genus">Capoeta</tp:taxon-name-part> <tp:taxon-name-part taxon-name-part-type="species">saadii</tp:taxon-name-part></tp:taxon-name></italic>
            </td><td rowspan="1" colspan="1">1</td><td rowspan="1" colspan="1">9</td><td rowspan="1" colspan="1">6</td><td rowspan="1" colspan="1">1</td><td rowspan="1" colspan="1">2</td><td rowspan="1" colspan="1">1</td><td rowspan="1" colspan="1"/><td rowspan="1" colspan="1"/><td rowspan="1" colspan="1"/><td rowspan="1" colspan="1"/><td rowspan="1" colspan="1"/><td rowspan="1" colspan="1"/><td rowspan="1" colspan="1"/><td rowspan="1" colspan="1"/><td rowspan="1" colspan="1"/><td rowspan="1" colspan="1"/></tr><tr><td rowspan="1" colspan="1">
              <italic><tp:taxon-name><tp:taxon-name-part taxon-name-part-type="genus">Capoeta</tp:taxon-name-part> <tp:taxon-name-part taxon-name-part-type="species">trutta</tp:taxon-name-part></tp:taxon-name></italic>
            </td><td rowspan="1" colspan="1"/><td rowspan="1" colspan="1"/><td rowspan="1" colspan="1"/><td rowspan="1" colspan="1"/><td rowspan="1" colspan="1"/><td rowspan="1" colspan="1"/><td rowspan="1" colspan="1"/><td rowspan="1" colspan="1">1</td><td rowspan="1" colspan="1">1</td><td rowspan="1" colspan="1">9</td><td rowspan="1" colspan="1">11</td><td rowspan="1" colspan="1">7</td><td rowspan="1" colspan="1">5</td><td rowspan="1" colspan="1">4</td><td rowspan="1" colspan="1">1</td><td rowspan="1" colspan="1">1</td></tr></tbody></table></table-wrap><p>It is distinguished from <italic><tp:taxon-name><tp:taxon-name-part taxon-name-part-type="genus">Capoeta</tp:taxon-name-part> <tp:taxon-name-part taxon-name-part-type="species">damascina</tp:taxon-name-part></tp:taxon-name></italic> by having 11–13, modally 13, gill rakers on the lower limb of the first gill arch (vs. 12–18, modally 14–15) (<xref ref-type="bibr" rid="B1">Alwan 2011</xref>, Table <xref ref-type="table" rid="T7">8</xref>). <italic><tp:taxon-name><tp:taxon-name-part taxon-name-part-type="genus">Capoeta</tp:taxon-name-part> <tp:taxon-name-part taxon-name-part-type="species">coadi</tp:taxon-name-part></tp:taxon-name></italic> is clearly distinguished from <italic><tp:taxon-name><tp:taxon-name-part taxon-name-part-type="genus">Capoeta</tp:taxon-name-part> <tp:taxon-name-part taxon-name-part-type="species">ekmekciae</tp:taxon-name-part></tp:taxon-name></italic> by number of scales between dorsal-fin origin and lateral line (12–17 in <italic><tp:taxon-name><tp:taxon-name-part taxon-name-part-type="genus">Capoeta</tp:taxon-name-part> <tp:taxon-name-part taxon-name-part-type="species">coadi</tp:taxon-name-part></tp:taxon-name></italic> vs. 9–10 in <italic><tp:taxon-name><tp:taxon-name-part taxon-name-part-type="genus">Capoeta</tp:taxon-name-part> <tp:taxon-name-part taxon-name-part-type="species">ekmekciae</tp:taxon-name-part></tp:taxon-name></italic>); number of scales between anal-fin origin and lateral line (9–11 in <italic><tp:taxon-name><tp:taxon-name-part taxon-name-part-type="genus">Capoeta</tp:taxon-name-part> <tp:taxon-name-part taxon-name-part-type="species">coadi</tp:taxon-name-part></tp:taxon-name></italic> vs. 6–7 in <italic><tp:taxon-name><tp:taxon-name-part taxon-name-part-type="genus">Capoeta</tp:taxon-name-part> <tp:taxon-name-part taxon-name-part-type="species">ekmekciae</tp:taxon-name-part></tp:taxon-name></italic>) (Table <xref ref-type="table" rid="T4">4</xref>); number of lateral line scales (70–84 in <italic><tp:taxon-name><tp:taxon-name-part taxon-name-part-type="genus">Capoeta</tp:taxon-name-part> <tp:taxon-name-part taxon-name-part-type="species">coadi</tp:taxon-name-part></tp:taxon-name></italic> vs. 55–61 in <italic><tp:taxon-name><tp:taxon-name-part taxon-name-part-type="genus">Capoeta</tp:taxon-name-part> <tp:taxon-name-part taxon-name-part-type="species">ekmekciae</tp:taxon-name-part></tp:taxon-name></italic> [data from <xref ref-type="bibr" rid="B42">Turan et al. 2006b</xref>; <xref ref-type="bibr" rid="B1">Alwan 2011</xref>].</p><p>
              <italic><tp:taxon-name><tp:taxon-name-part taxon-name-part-type="genus">Capoeta</tp:taxon-name-part> <tp:taxon-name-part taxon-name-part-type="species">coadi</tp:taxon-name-part></tp:taxon-name></italic> is distinguished from <italic><tp:taxon-name><tp:taxon-name-part taxon-name-part-type="genus">Capoeta</tp:taxon-name-part> <tp:taxon-name-part taxon-name-part-type="species">kosswigi</tp:taxon-name-part></tp:taxon-name></italic> by total number of gill rakers (Table <xref ref-type="table" rid="T8">9</xref>): 14–18 in <italic><tp:taxon-name><tp:taxon-name-part taxon-name-part-type="genus">Capoeta</tp:taxon-name-part> <tp:taxon-name-part taxon-name-part-type="species">coadi</tp:taxon-name-part></tp:taxon-name></italic> vs. 19–28 in <italic><tp:taxon-name><tp:taxon-name-part taxon-name-part-type="genus">Capoeta</tp:taxon-name-part> <tp:taxon-name-part taxon-name-part-type="species">kosswigi</tp:taxon-name-part></tp:taxon-name></italic> (see <xref ref-type="bibr" rid="B22">Karaman 1969</xref>; <xref ref-type="bibr" rid="B42">Turan et al. 2006b</xref>; <xref ref-type="bibr" rid="B39">Turan 2008</xref>).</p><p>
              <italic><tp:taxon-name><tp:taxon-name-part taxon-name-part-type="genus">Capoeta</tp:taxon-name-part> <tp:taxon-name-part taxon-name-part-type="species">coadi</tp:taxon-name-part></tp:taxon-name></italic> is distinguished from <italic><tp:taxon-name><tp:taxon-name-part taxon-name-part-type="genus">Capoeta</tp:taxon-name-part> <tp:taxon-name-part taxon-name-part-type="species">mauricii</tp:taxon-name-part></tp:taxon-name></italic> and <italic><tp:taxon-name><tp:taxon-name-part taxon-name-part-type="genus">Capoeta</tp:taxon-name-part> <tp:taxon-name-part taxon-name-part-type="species">pestai</tp:taxon-name-part></tp:taxon-name></italic> by having a weaker, thinner and less ossified last unbranched dorsal-fin ray in juveniles and adults and fewer scales between dorsal-fin origin and lateral line (12–17 in <italic><tp:taxon-name><tp:taxon-name-part taxon-name-part-type="genus">Capoeta</tp:taxon-name-part> <tp:taxon-name-part taxon-name-part-type="species">coadi</tp:taxon-name-part></tp:taxon-name></italic> vs. 18–22 in <italic><tp:taxon-name><tp:taxon-name-part taxon-name-part-type="genus">Capoeta</tp:taxon-name-part> <tp:taxon-name-part taxon-name-part-type="species">mauricii</tp:taxon-name-part></tp:taxon-name></italic> and 16–19 in <italic><tp:taxon-name><tp:taxon-name-part taxon-name-part-type="genus">Capoeta</tp:taxon-name-part> <tp:taxon-name-part taxon-name-part-type="species">pestai</tp:taxon-name-part></tp:taxon-name></italic> [data from <xref ref-type="bibr" rid="B32">Özuluğ and Freyhof 2008</xref>, <xref ref-type="bibr" rid="B28">Küçük et al. 2009</xref>]). It is further distinguished from <italic><tp:taxon-name><tp:taxon-name-part taxon-name-part-type="genus">Capoeta</tp:taxon-name-part> <tp:taxon-name-part taxon-name-part-type="species">pestai</tp:taxon-name-part></tp:taxon-name></italic> by the absence of spots on the body except in juveniles (vs. presence of many on the body [see <xref ref-type="bibr" rid="B32">Özuluğ and Freyhof 2008</xref>, <xref ref-type="bibr" rid="B28">Küçük et al. 2009</xref>]). <italic><tp:taxon-name><tp:taxon-name-part taxon-name-part-type="genus">Capoeta</tp:taxon-name-part> <tp:taxon-name-part taxon-name-part-type="species">coadi</tp:taxon-name-part></tp:taxon-name></italic> is distinguished from <italic><tp:taxon-name><tp:taxon-name-part taxon-name-part-type="genus">Capoeta</tp:taxon-name-part> <tp:taxon-name-part taxon-name-part-type="species">umbla</tp:taxon-name-part></tp:taxon-name></italic> by total number of lateral line scales (70–84 vs. 86–104), number of scales between dorsal-fin origin and lateral line (12–17 vs. 18–24), number of scales between anal-fin origin and lateral line (9–11 vs. 11.5–15.5), and circum-pendicular scales (26–32 vs. 32–39) (see <xref ref-type="bibr" rid="B1">Alwan 2011</xref>, Tables <xref ref-type="table" rid="T4">4</xref>–<xref ref-type="table" rid="T15">7</xref>).</p><p>Compared to other Iranian species of <italic><tp:taxon-name><tp:taxon-name-part taxon-name-part-type="genus">Capoeta</tp:taxon-name-part></tp:taxon-name></italic>, <italic><tp:taxon-name><tp:taxon-name-part taxon-name-part-type="genus">Capoeta</tp:taxon-name-part> <tp:taxon-name-part taxon-name-part-type="species">coadi</tp:taxon-name-part></tp:taxon-name></italic> has more scales and fewer gill rakers than <italic><tp:taxon-name><tp:taxon-name-part taxon-name-part-type="genus">Capoeta</tp:taxon-name-part> <tp:taxon-name-part taxon-name-part-type="species">aculeata</tp:taxon-name-part></tp:taxon-name></italic> (number of scales between dorsal-fin origin and lateral line: <!--PageBreak-->12–17 vs. 6–10; number of scales between anal-fin origin and lateral line: 9–11 vs. 5–8; circum-peduncular scales: 26–32 vs. 13–23; total number of lateral line scales: 70–84 vs. 36–52; caudal peduncle scales: 14–18 vs. 10–12; gill rakers on the lower limb of the first gill arch: 10–13 vs. 15–18 [data from <xref ref-type="bibr" rid="B9">Coad and Krupp 1994</xref>] and this study (Tables <xref ref-type="table" rid="T4">4</xref>–<xref ref-type="table" rid="T8">9</xref>)). <italic><tp:taxon-name><tp:taxon-name-part taxon-name-part-type="genus">Capoeta</tp:taxon-name-part> <tp:taxon-name-part taxon-name-part-type="species">coadi</tp:taxon-name-part></tp:taxon-name></italic> is distinguished from <italic><tp:taxon-name><tp:taxon-name-part taxon-name-part-type="genus">Capoeta</tp:taxon-name-part> <tp:taxon-name-part taxon-name-part-type="species">fusca</tp:taxon-name-part></tp:taxon-name></italic> by more total vertebrae (45–47 vs. 44), and more total lateral-line scales (70–84 vs. 40–62) (see <xref ref-type="bibr" rid="B8">Coad 2008</xref>, <xref ref-type="bibr" rid="B20">Johari et al. 2009</xref>).</p><p>
              <italic><tp:taxon-name><tp:taxon-name-part taxon-name-part-type="genus">Capoeta</tp:taxon-name-part> <tp:taxon-name-part taxon-name-part-type="species">coadi</tp:taxon-name-part></tp:taxon-name></italic> differs from its sister species (see Figs <xref ref-type="fig" rid="F6">6</xref>–<xref ref-type="fig" rid="F7">7</xref>), <italic><tp:taxon-name><tp:taxon-name-part taxon-name-part-type="genus">Capoeta</tp:taxon-name-part> <tp:taxon-name-part taxon-name-part-type="species">buhsei</tp:taxon-name-part></tp:taxon-name></italic> in having more gill rakers on lower limb of first gill arch (10–13 vs. 8–10), more gill rakers on the whole first gill arch (14–18 vs. 12–14, see Tables <xref ref-type="table" rid="T7">8</xref>–<xref ref-type="table" rid="T8">9</xref>) and by depth of caudal peduncle in percent of standard length (10.03–11.61 vs. 8.58–10.84). <italic><tp:taxon-name><tp:taxon-name-part taxon-name-part-type="genus">Capoeta</tp:taxon-name-part> <tp:taxon-name-part taxon-name-part-type="species">coadi</tp:taxon-name-part></tp:taxon-name></italic> is distinguished from another closely related species, <italic><tp:taxon-name><tp:taxon-name-part taxon-name-part-type="genus">Capoeta</tp:taxon-name-part> <tp:taxon-name-part taxon-name-part-type="species">saadii</tp:taxon-name-part></tp:taxon-name></italic> by having more scales below the lateral line (9–11 vs. 6–10, modally 9) (Table <xref ref-type="table" rid="T4">4</xref>) and more circum-pendicular scales (26–32 vs. 23–28, modally 25–26) [data from <xref ref-type="bibr" rid="B1">Alwan (2011)</xref>].</p><fig id="F6" position="float" orientation="portrait"><label>Figure 6.</label><caption><p>Bayesian tree inferred from <italic>cyt b</italic>. Numbers left of the slash, indicate the posterior probabilities of the Bayesian analysis, using MrBayes, while numbers right of the slash are the bootstrap support for 10,000 replicates in the Maximum Likelihood tree, using RaxML. Asterisks (*) indicate less than 50% Maximum Likelihood support for the node.</p></caption><graphic xmlns:xlink="http://www.w3.org/1999/xlink" xlink:href="zookeys-572-155-g006.jpg" position="float" orientation="portrait" xlink:type="simple" id="oo_81762.jpg"/></fig><fig id="F7" position="float" orientation="portrait"><label>Figure 7.</label><caption><p>Bayesian tree inferred from <abbrev xmlns:xlink="http://www.w3.org/1999/xlink" xlink:title="cytochrome c oxidase subunit I" xlink:type="simple">COI</abbrev>. Numbers left of the slash, indicate the posterior probabilities of the Bayesian analysis, using MrBayes, while numbers right of the slash are the bootstrap support for 10,000 replicates in the Maximum Likelihood tree, using RaxML. Asterisks (*) indicate less than 50% Maximum Likelihood support and (-) indicates less than 0.50 Bayesian posterior probabilities for the node.</p></caption><graphic xmlns:xlink="http://www.w3.org/1999/xlink" xlink:href="zookeys-572-155-g007.jpg" position="float" orientation="portrait" xlink:type="simple" id="oo_81764.jpg"/></fig></tp:treatment-sec><ref-list><ref id="B41"><mixed-citation xmlns:xlink="http://www.w3.org/1999/xlink" xlink:type="simple">
          <person-group><name name-style="western"><surname>Turan</surname><given-names>D</given-names></name><name name-style="western"><surname>Kottelat</surname><given-names>M</given-names></name><name name-style="western"><surname>Ekmekçi</surname><given-names>FG</given-names></name><name name-style="western"><surname>Imamoglu</surname><given-names>HO</given-names></name></person-group> (<year>2006a</year>) <article-title>A review of <italic><tp:taxon-name><tp:taxon-name-part taxon-name-part-type="genus">Capoeta</tp:taxon-name-part> <tp:taxon-name-part taxon-name-part-type="species">tinca</tp:taxon-name-part></tp:taxon-name></italic>, with descriptions of two new species from Turkey (<tp:taxon-name><tp:taxon-name-part taxon-name-part-type="subclass">Teleostei</tp:taxon-name-part></tp:taxon-name>: <tp:taxon-name><tp:taxon-name-part taxon-name-part-type="family">Cyprinidae</tp:taxon-name-part></tp:taxon-name>).</article-title> <source>Revue Suisse de Zoologie</source> <volume>113</volume>(<issue>2</issue>): <fpage>421</fpage>–<lpage>436</lpage>. doi: <ext-link xlink:type="simple" ext-link-type="doi" xlink:href="10.5962/bhl.part.80358">10.5962/bhl.part.80358</ext-link></mixed-citation></ref><ref id="B25"><mixed-citation xmlns:xlink="http://www.w3.org/1999/xlink" xlink:type="simple">
          <person-group><name name-style="western"><surname>Krupp</surname><given-names>F</given-names></name></person-group> (<year>1985</year>) <source>Systematik und Zoogeographie der Süßwasserfische des levantinischen Grabenbruchsystems und der Ostküste des Mittelmeeres Dissertation zur Erlangung des Grades “Doktor der Naturwissenschaften” am Fachbereich Biologie der Johannes Gutenberg</source> - <publisher-name>Universität in Mainz</publisher-name>, <publisher-loc>Mainz</publisher-loc>.</mixed-citation></ref><ref id="B40"><mixed-citation xmlns:xlink="http://www.w3.org/1999/xlink" xlink:type="simple">
          <person-group><name name-style="western"><surname>Turan</surname><given-names>D</given-names></name><name name-style="western"><surname>Kottelat</surname><given-names>M</given-names></name><name name-style="western"><surname>Ekmekçi</surname><given-names>FG</given-names></name></person-group> (<year>2008</year>) <article-title><italic><tp:taxon-name><tp:taxon-name-part taxon-name-part-type="genus">Capoeta</tp:taxon-name-part> <tp:taxon-name-part taxon-name-part-type="species">erhani</tp:taxon-name-part></tp:taxon-name></italic>, a new species of cyprinid fish from Ceyhan River, Turkey (<tp:taxon-name><tp:taxon-name-part taxon-name-part-type="subclass">Teleostei</tp:taxon-name-part></tp:taxon-name>: <tp:taxon-name><tp:taxon-name-part taxon-name-part-type="family">Cyprinidae</tp:taxon-name-part></tp:taxon-name>).</article-title> <source>Ichthyological Exploration of Freshwaters</source> <volume>19</volume>(<issue>3</issue>): <fpage>263</fpage>–<lpage>270</lpage>.</mixed-citation></ref><ref id="B42"><mixed-citation xmlns:xlink="http://www.w3.org/1999/xlink" xlink:type="simple">
          <person-group><name name-style="western"><surname>Turan</surname><given-names>D</given-names></name><name name-style="western"><surname>Kottelat</surname><given-names>M</given-names></name><name name-style="western"><surname>Kirankaya</surname><given-names>SG</given-names></name><name name-style="western"><surname>Engin</surname><given-names>S</given-names></name></person-group> (<year>2006b</year>) <article-title><italic><tp:taxon-name><tp:taxon-name-part taxon-name-part-type="genus">Capoeta</tp:taxon-name-part> <tp:taxon-name-part taxon-name-part-type="species">ekmekciae</tp:taxon-name-part></tp:taxon-name></italic>, a new species of cyprinid fish from northeastern Anatolia (<tp:taxon-name><tp:taxon-name-part taxon-name-part-type="subclass">Teleostei</tp:taxon-name-part></tp:taxon-name>: <tp:taxon-name><tp:taxon-name-part taxon-name-part-type="family">Cyprinidae</tp:taxon-name-part></tp:taxon-name>).</article-title> <source>Ichthyological Exploration of Freshwaters</source> <volume>17</volume>(<issue>2</issue>): <fpage>147</fpage>–<lpage>156</lpage>.</mixed-citation></ref><ref id="B32"><mixed-citation xmlns:xlink="http://www.w3.org/1999/xlink" xlink:type="simple">
          <person-group><name name-style="western"><surname>Özuluğ</surname><given-names>M</given-names></name><name name-style="western"><surname>Freyhof</surname><given-names>J</given-names></name></person-group> (<year>2008</year>) <article-title><italic><tp:taxon-name><tp:taxon-name-part taxon-name-part-type="genus">Capoeta</tp:taxon-name-part> <tp:taxon-name-part taxon-name-part-type="species">turani</tp:taxon-name-part></tp:taxon-name></italic>, a new species of barbel from River Seyhan, Turkey (<tp:taxon-name><tp:taxon-name-part taxon-name-part-type="subclass">Teleostei</tp:taxon-name-part></tp:taxon-name>: <tp:taxon-name><tp:taxon-name-part taxon-name-part-type="family">Cyprinidae</tp:taxon-name-part></tp:taxon-name>).</article-title> <source>Ichthyological Exploration of Freshwaters</source> <volume>19</volume>(<issue>4</issue>): <fpage>289</fpage>–<lpage>296</lpage>.</mixed-citation></ref><ref id="B3"><mixed-citation xmlns:xlink="http://www.w3.org/1999/xlink" xlink:type="simple">
          <person-group><name name-style="western"><surname>Banarescu</surname><given-names>PM</given-names></name></person-group> (<year>1999</year>) <source>The Freshwater Fishes of Europe. <tp:taxon-name><tp:taxon-name-part taxon-name-part-type="family">Cyprinidae</tp:taxon-name-part></tp:taxon-name> 2. Part I: <italic><tp:taxon-name><tp:taxon-name-part taxon-name-part-type="genus">Rhodeus</tp:taxon-name-part></tp:taxon-name></italic> to <italic><tp:taxon-name><tp:taxon-name-part taxon-name-part-type="genus">Capoeta</tp:taxon-name-part></tp:taxon-name></italic></source>. <volume>Volume 5</volume>. <publisher-name>AULA-Verlag</publisher-name>, <publisher-loc>Wiebelsheim</publisher-loc>.</mixed-citation></ref><ref id="B35"><mixed-citation xmlns:xlink="http://www.w3.org/1999/xlink" xlink:type="simple">
          <person-group><name name-style="western"><surname>Schöter</surname><given-names>C</given-names></name><name name-style="western"><surname>Özuluğ</surname><given-names>M</given-names></name><name name-style="western"><surname>Freyhof</surname><given-names>J</given-names></name></person-group> (<year>2009</year>) <article-title><italic><tp:taxon-name><tp:taxon-name-part taxon-name-part-type="genus">Capoeta</tp:taxon-name-part> <tp:taxon-name-part taxon-name-part-type="species">caelestis</tp:taxon-name-part></tp:taxon-name></italic>, a new species from Göksu River, Turkey (<tp:taxon-name><tp:taxon-name-part taxon-name-part-type="subclass">Teleostei</tp:taxon-name-part></tp:taxon-name>: <tp:taxon-name><tp:taxon-name-part taxon-name-part-type="family">Cyprinidae</tp:taxon-name-part></tp:taxon-name>).</article-title> <source>Ichthyological Exploration of Freshwaters</source> <volume>20</volume>(<issue>3</issue>): <fpage>229</fpage>–<lpage>236</lpage>.</mixed-citation></ref><ref id="B1"><mixed-citation xmlns:xlink="http://www.w3.org/1999/xlink" xlink:type="simple">
          <person-group><name name-style="western"><surname>Alwan</surname><given-names>N</given-names></name></person-group> (<year>2011</year>) <source>Systematics, taxonomy, phylogeny and zoogeography of the <italic><tp:taxon-name><tp:taxon-name-part taxon-name-part-type="genus">Capoeta</tp:taxon-name-part> <tp:taxon-name-part taxon-name-part-type="species">damascina</tp:taxon-name-part></tp:taxon-name></italic> species complex (<tp:taxon-name><tp:taxon-name-part taxon-name-part-type="class">Pisces</tp:taxon-name-part></tp:taxon-name>: <tp:taxon-name><tp:taxon-name-part taxon-name-part-type="subclass">Teleostei</tp:taxon-name-part></tp:taxon-name>: <tp:taxon-name><tp:taxon-name-part taxon-name-part-type="family">Cyprinidae</tp:taxon-name-part></tp:taxon-name>) inferred from comparative morphology and molecular markers</source>. <comment>PhD thesis</comment>, <publisher-name>Goethe Universität</publisher-name>, <publisher-loc>Frankfurt a.M., Germany</publisher-loc>.</mixed-citation></ref><ref id="B22"><mixed-citation xmlns:xlink="http://www.w3.org/1999/xlink" xlink:type="simple">
          <person-group><name name-style="western"><surname>Karaman</surname><given-names>MS</given-names></name></person-group> (<year>1969</year>) <article-title>Süßwasserfische der Türkei. 7. Teil. Revision der kleinasiatischen und vorderasiatischen Arten des Genus <italic><tp:taxon-name><tp:taxon-name-part taxon-name-part-type="genus">Capoeta</tp:taxon-name-part></tp:taxon-name></italic> (<italic><tp:taxon-name><tp:taxon-name-part taxon-name-part-type="genus">Varicorhinus</tp:taxon-name-part></tp:taxon-name></italic>, Partim).</article-title> <source>Mitteilungen aus dem hamburgischen Zoologischen Museum und Institut</source> <volume>66</volume>: <fpage>17</fpage>–<lpage>54</lpage>.</mixed-citation></ref><ref id="B39"><mixed-citation xmlns:xlink="http://www.w3.org/1999/xlink" xlink:type="simple">
          <person-group><name name-style="western"><surname>Turan</surname><given-names>C</given-names></name></person-group> (<year>2008</year>) <article-title>Molecular systematics of <italic><tp:taxon-name><tp:taxon-name-part taxon-name-part-type="genus">Capoeta</tp:taxon-name-part></tp:taxon-name></italic> (<tp:taxon-name><tp:taxon-name-part taxon-name-part-type="family">Cyprinidae</tp:taxon-name-part></tp:taxon-name>) species complex inferred from mitochondrial 16s rDNA sequence data.</article-title> <source>Acta Zoologica Cracoviensia</source> <volume>51A</volume>(<issue>1-2</issue>): <fpage>1</fpage>–<lpage>14</lpage>. doi: <ext-link xlink:type="simple" ext-link-type="doi" xlink:href="10.3409/azc.51a_1-2.1-14">10.3409/azc.51a_1-2.1-14</ext-link></mixed-citation></ref><ref id="B28"><mixed-citation xmlns:xlink="http://www.w3.org/1999/xlink" xlink:type="simple">
          <person-group><name name-style="western"><surname>Küçük</surname><given-names>F</given-names></name><name name-style="western"><surname>Turan</surname><given-names>D</given-names></name><name name-style="western"><surname>Şahin</surname><given-names>C</given-names></name><name name-style="western"><surname>Gülle</surname><given-names>İ</given-names></name></person-group> (<year>2009</year>) <article-title><italic><tp:taxon-name><tp:taxon-name-part taxon-name-part-type="genus">Capoeta</tp:taxon-name-part> <tp:taxon-name-part taxon-name-part-type="species">mauricii</tp:taxon-name-part></tp:taxon-name></italic> n. sp., a new species of cyprinid fish from Lake Beyşehir, Turkey (<tp:taxon-name><tp:taxon-name-part taxon-name-part-type="superclass">Osteichthyes</tp:taxon-name-part></tp:taxon-name>: <tp:taxon-name><tp:taxon-name-part taxon-name-part-type="family">Cyprinidae</tp:taxon-name-part></tp:taxon-name>).</article-title> <source>Zoology in the Middle East</source> <volume>47</volume>: <fpage>71</fpage>–<lpage>82</lpage>. doi: <ext-link xlink:type="simple" ext-link-type="doi" xlink:href="10.1080/09397140.2009.10638349">10.1080/09397140.2009.10638349</ext-link></mixed-citation></ref><ref id="B9"><mixed-citation xmlns:xlink="http://www.w3.org/1999/xlink" xlink:type="simple">
          <person-group><name name-style="western"><surname>Coad</surname><given-names>BW</given-names></name><name name-style="western"><surname>Krupp</surname><given-names>F</given-names></name></person-group> (<year>1994</year>) <article-title><italic><tp:taxon-name><tp:taxon-name-part taxon-name-part-type="genus">Capoeta</tp:taxon-name-part> <tp:taxon-name-part taxon-name-part-type="species">aculeata</tp:taxon-name-part></tp:taxon-name></italic> (Valenciennes in Cuv. &amp; Val. 1844), a valid species of cyprinid fish from Iran (<tp:taxon-name><tp:taxon-name-part taxon-name-part-type="subclass">Teleostei</tp:taxon-name-part></tp:taxon-name>: <tp:taxon-name><tp:taxon-name-part taxon-name-part-type="family">Cyprinidae</tp:taxon-name-part></tp:taxon-name>).</article-title> <source>Zoology in the Middle East</source> <volume>10</volume>: <fpage>63</fpage>–<lpage>72</lpage>. doi: <ext-link xlink:type="simple" ext-link-type="doi" xlink:href="10.1080/09397140.1994.10637662">10.1080/09397140.1994.10637662</ext-link></mixed-citation></ref><ref id="B8"><mixed-citation xmlns:xlink="http://www.w3.org/1999/xlink" xlink:type="simple">
          <person-group><name name-style="western"><surname>Coad</surname><given-names>BW</given-names></name></person-group> (<year>2008</year>) <source>Fishes of Tehran Province and adjacent areas.</source> <publisher-name>Shabpareh Publications</publisher-name>, <publisher-loc>Tehran</publisher-loc>, <size units="page">244 pp</size>.</mixed-citation></ref><ref id="B20"><mixed-citation xmlns:xlink="http://www.w3.org/1999/xlink" xlink:type="simple">
          <person-group><name name-style="western"><surname>Johari</surname><given-names>SA</given-names></name><name name-style="western"><surname>Coad</surname><given-names>BW</given-names></name><name name-style="western"><surname>Mazloomi</surname><given-names>S</given-names></name><name name-style="western"><surname>Kheyri</surname><given-names>M</given-names></name><name name-style="western"><surname>Asghari</surname><given-names>S</given-names></name></person-group> (<year>2009</year>) <article-title>Biological and morphometric characteristics of <italic><tp:taxon-name><tp:taxon-name-part taxon-name-part-type="genus">Capoeta</tp:taxon-name-part> <tp:taxon-name-part taxon-name-part-type="species">fusca</tp:taxon-name-part></tp:taxon-name></italic>, a cyprinid fish living in the qanats of south Khorasan, Iran (<tp:taxon-name><tp:taxon-name-part taxon-name-part-type="superclass">Osteichthyes</tp:taxon-name-part></tp:taxon-name>: <tp:taxon-name><tp:taxon-name-part taxon-name-part-type="family">Cyprinidae</tp:taxon-name-part></tp:taxon-name>).</article-title> <source>Zoology in the Middle East</source> <volume>47</volume>: <fpage>63</fpage>–<lpage>70</lpage>. doi: <ext-link xlink:type="simple" ext-link-type="doi" xlink:href="10.1080/09397140.2009.10638348">10.1080/09397140.2009.10638348</ext-link></mixed-citation></ref></ref-list></tp:taxon-treatment>
